# Supplementary material for: 1,2-Dimorpholinoethane-1,2-dithione
Source: Acta Crystallogr Sect E Struct Rep Online. 2009 Feb 11;65(Pt 3):o511. doi: 10.1107/S1600536809001780 (PMC2968583; doi:10.1107/S1600536809001780)
Supplement: Supplementary file 1 [file e-65-0o511-sup1.cif]

##############################################################################
###                                                                        ###
###        Electronic paper (Acta Crystallographica Section E)             ###
###                                                                        ###
##############################################################################
#                                                                            #
# This CIF contains the data in a paper accepted for publication in Acta     #
# Crystallographica Section E. It conforms to the requirements of Notes      #
# for Authors for Section E, and has been peer reviewed under the auspices   #
# of the IUCr Commission on Journals.                                        #
#                                                                            #
# Full details of the Crystallographic Information File format               #
# are given in the paper "The Crystallographic Information File (CIF):       #
# a New Standard Archive File for Crystallography" by S. R. Hall, F. H.      #
# Allen and I. D. Brown [Acta Cryst. (1991), A47, 655-685].                  #
#                                                                            #
# The current version of the core CIF dictionary is obtainable from          #
# ftp://ftp.iucr.org/pub/cif_core.dic. The current version number is 2.4.    #
#                                                                            #
# Software is freely available for graphical display of the structure(s) in  #
# this CIF.  For information consult the CIF home page http://www.iucr.org/  #
# cif/home.html                                                              #
#                                                                            #
# This file may be used for bona fide research purposes within the           #
# scientific community so long as proper attribution is given to the journal # 
# article from which it was obtained.                                        #
#                                                                            #
##############################################################################
                                             
data_I
_audit_creation_method     SHELXL-97
_chemical_name_systematic
;
1,2-Dimorpholinoethane-1,2-dithione
;
_chemical_name_common     ?
_chemical_formula_moiety     'C10 H16 N2 O2 S2'
_chemical_formula_sum     'C10 H16 N2 O2 S2'
_chemical_formula_iupac     'C10 H16 N2 O2 S2'
_chemical_formula_weight     260.37
_chemical_melting_point     ?
_symmetry_cell_setting     monoclinic
_symmetry_space_group_name_H-M     'C 2/c'
_symmetry_space_group_name_Hall     '-C 2yc'
loop_
    _symmetry_equiv_pos_as_xyz
    'x, y, z'
    '-x, y, -z+1/2'
    'x+1/2, y+1/2, z'
    '-x+1/2, y+1/2, -z+1/2'
    '-x, -y, -z'
    'x, -y, z-1/2'
    '-x+1/2, -y+1/2, -z'
    'x+1/2, -y+1/2, z-1/2'
_cell_length_a     34.661(7)
_cell_length_b     6.5155(12)
_cell_length_c     10.6632(19)
_cell_angle_alpha     90.00
_cell_angle_beta     93.633(2)
_cell_angle_gamma     90.00
_cell_volume     2403.3(8)
_cell_formula_units_Z     8
_cell_measurement_reflns_used     2010
_cell_measurement_theta_min     2.0
_cell_measurement_theta_max     25.0
_cell_measurement_temperature     295(2)
_exptl_crystal_description     prism
_exptl_crystal_colour     colorless
_exptl_crystal_size_max     0.25
_exptl_crystal_size_mid     0.20
_exptl_crystal_size_min     0.15
_exptl_crystal_density_diffrn     1.439
_exptl_crystal_density_meas     ?
_exptl_crystal_density_method     'not measured'
_exptl_crystal_F_000     1104
_exptl_absorpt_coefficient_mu     0.430
_exptl_absorpt_correction_type     'multi-scan'
_exptl_absorpt_process_details     '(SADABS; Sheldrick, 1996)'
_exptl_absorpt_correction_T_min     0.905
_exptl_absorpt_correction_T_max     0.940
_exptl_special_details
;
?
;
_diffrn_ambient_temperature     295(2)
_diffrn_radiation_type     MoK\a
_diffrn_radiation_wavelength     0.71073
_diffrn_radiation_source     'fine-focus sealed tube'
_diffrn_radiation_monochromator     graphite
_diffrn_measurement_device_type     'Bruker APEX CCD'
_diffrn_measurement_method     '\f and \w'
_diffrn_detector_area_resol_mean     ?
_diffrn_reflns_number     6026
_diffrn_reflns_av_R_equivalents     0.0292
_diffrn_reflns_av_sigmaI/netI     0.0329
_diffrn_reflns_theta_min     2.36
_diffrn_reflns_theta_max     25.01
_diffrn_reflns_theta_full     25.01
_diffrn_measured_fraction_theta_max     0.998
_diffrn_measured_fraction_theta_full     0.998
_diffrn_reflns_limit_h_min     -39
_diffrn_reflns_limit_h_max     40
_diffrn_reflns_limit_k_min     -7
_diffrn_reflns_limit_k_max     7
_diffrn_reflns_limit_l_min     -12
_diffrn_reflns_limit_l_max     7
_diffrn_standards_number     0
_diffrn_standards_interval_count     0
_diffrn_standards_interval_time     0
_diffrn_standards_decay_%     ?
_refine_special_details
;
Refinement of <i>F</i>^2^ against ALL reflections. The weighted <i>R</i>-factor
<i>wR</i> and goodness of fit <i>S</i> are based on <i>F</i>^2^, conventional
<i>R</i>-factors <i>R</i> are based on <i>F</i>, with <i>F</i> set to zero for
negative <i>F</i>^2^. The threshold expression of <i>F</i>^2^ >
\s(<i>F</i>^2^) is used only for calculating <i>R</i>-factors(gt) <i>etc</i>.
and is not relevant to the choice of reflections for refinement.
<i>R</i>-factors based on <i>F</i>^2^ are statistically about twice as large
as those based on <i>F</i>, and <i>R</i>- factors based on ALL data will be
even larger.
;
_reflns_number_total     2118
_reflns_number_gt     1673
_reflns_threshold_expression     I>2\s(I)
_refine_ls_structure_factor_coef     Fsqd
_refine_ls_matrix_type     full
_refine_ls_R_factor_all     0.0470
_refine_ls_R_factor_gt     0.0347
_refine_ls_wR_factor_gt     0.0787
_refine_ls_wR_factor_ref     0.0864
_refine_ls_goodness_of_fit_ref     1.048
_refine_ls_restrained_S_all     1.048
_refine_ls_number_reflns     2118
_refine_ls_number_parameters     146
_refine_ls_number_restraints     0
_refine_ls_hydrogen_treatment     constr
_refine_ls_weighting_scheme     calc
_refine_ls_weighting_details
         'calc w=1/[\s^2^(Fo^2^)+(0.0357P)^2^+1.3632P] where P=(Fo^2^+2Fc^2^)/3'
_atom_sites_solution_hydrogens     geom
_atom_sites_solution_primary     direct
_atom_sites_solution_secondary     difmap
_refine_ls_shift/su_max     0.000
_refine_ls_shift/su_mean     0.000
_refine_diff_density_max     0.194
_refine_diff_density_min     -0.197
_refine_ls_extinction_method     'SHELXL97 (Sheldrick, 2008)'
_refine_ls_extinction_coef     0.0028(3)
_refine_ls_extinction_expression
                                  'Fc^*^=kFc[1+0.001xFc^2^\l^3^/sin(2\q)]^-1/4^'
loop_
    _atom_type_symbol
    _atom_type_description
    _atom_type_scat_dispersion_real
    _atom_type_scat_dispersion_imag
    _atom_type_scat_source
    'C' 'C' 0.0033 0.0000
                         'International Tables Vol C Tables 4.2.6.8 and 6.1.1.4'
    'H' 'H' 0.0000 0.0000
                         'International Tables Vol C Tables 4.2.6.8 and 6.1.1.4'
    'S' 'S' 0.1246 0.0000
                         'International Tables Vol C Tables 4.2.6.8 and 6.1.1.4'
_computing_data_collection     'SMART (Bruker, 2004)'
_computing_cell_refinement     'SAINT (Bruker, 2004)'
_computing_data_reduction     'SAINT (Bruker, 2004)'
_computing_structure_solution     'SHELXS97 (Sheldrick, 2008)'
_computing_structure_refinement     'SHELXL97 (Sheldrick, 2008)'
_computing_molecular_graphics     'ORTEP-3 for Windows (Farrugia, 1997)'
_computing_publication_material     'WinGX (Farrugia, 1999)'
loop_
    _atom_site_type_symbol
    _atom_site_label
    _atom_site_fract_x
    _atom_site_fract_y
    _atom_site_fract_z
    _atom_site_U_iso_or_equiv
    _atom_site_adp_type
    _atom_site_calc_flag
    _atom_site_refinement_flags
    _atom_site_occupancy
    _atom_site_disorder_assembly
    _atom_site_disorder_group
    S S1 0.372884(17) -0.19547(8) 0.11699(5) 0.0400(2) Uani d . 1 . .
    S S2 0.380220(17) 0.28649(9) 0.28638(5) 0.04075(19) Uani d . 1 . .
    N N1 0.32643(5) 0.1044(3) 0.03467(16) 0.0338(4) Uani d . 1 . .
    N N2 0.41166(5) 0.2706(3) 0.06457(16) 0.0322(4) Uani d . 1 . .
    O O1 0.27344(4) 0.2067(3) -0.16300(16) 0.0515(5) Uani d . 1 . .
    O O2 0.48123(4) 0.2411(3) -0.04519(17) 0.0557(5) Uani d . 1 . .
    C C1 0.29717(6) -0.0402(4) -0.0084(2) 0.0458(6) Uani d . 1 . .
    H H1A 0.2748 -0.0269 0.0412 0.055 Uiso calc R 1 . .
    H H1B 0.3070 -0.1790 0.0014 0.055 Uiso calc R 1 . .
    C C2 0.28575(7) 0.0009(4) -0.1446(2) 0.0504(6) Uani d . 1 . .
    H H2A 0.3076 -0.0258 -0.1947 0.060 Uiso calc R 1 . .
    H H2B 0.2650 -0.0913 -0.1727 0.060 Uiso calc R 1 . .
    C C3 0.30297(7) 0.3439(4) -0.1261(2) 0.0489(6) Uani d . 1 . .
    H H3A 0.2940 0.4833 -0.1412 0.059 Uiso calc R 1 . .
    H H3B 0.3249 0.3208 -0.1765 0.059 Uiso calc R 1 . .
    C C4 0.31559(6) 0.3191(3) 0.0111(2) 0.0400(6) Uani d . 1 . .
    H H4A 0.3375 0.4079 0.0327 0.048 Uiso calc R 1 . .
    H H4B 0.2947 0.3573 0.0626 0.048 Uiso calc R 1 . .
    C C5 0.35897(6) 0.0447(3) 0.09058(18) 0.0294(5) Uani d . 1 . .
    C C6 0.38568(6) 0.2090(3) 0.13964(18) 0.0288(5) Uani d . 1 . .
    C C7 0.41350(6) 0.2047(3) -0.0666(2) 0.0356(5) Uani d . 1 . .
    H H7A 0.4101 0.3225 -0.1218 0.043 Uiso calc R 1 . .
    H H7B 0.3928 0.1081 -0.0878 0.043 Uiso calc R 1 . .
    C C8 0.45103(6) 0.1074(4) -0.0844(2) 0.0490(6) Uani d . 1 . .
    H H8A 0.4532 -0.0187 -0.0361 0.059 Uiso calc R 1 . .
    H H8B 0.4529 0.0733 -0.1724 0.059 Uiso calc R 1 . .
    C C9 0.47931(6) 0.2926(4) 0.0832(2) 0.0508(6) Uani d . 1 . .
    H H9A 0.5013 0.3783 0.1093 0.061 Uiso calc R 1 . .
    H H9B 0.4809 0.1682 0.1333 0.061 Uiso calc R 1 . .
    C C10 0.44318(6) 0.4028(4) 0.1069(2) 0.0433(6) Uani d . 1 . .
    H H10A 0.4421 0.4320 0.1958 0.052 Uiso calc R 1 . .
    H H10B 0.4418 0.5315 0.0611 0.052 Uiso calc R 1 . .
loop_
    _atom_site_aniso_label
    _atom_site_aniso_U_11
    _atom_site_aniso_U_22
    _atom_site_aniso_U_33
    _atom_site_aniso_U_12
    _atom_site_aniso_U_13
    _atom_site_aniso_U_23
    S1 0.0510(4) 0.0286(3) 0.0395(4) 0.0032(3) -0.0054(3) 0.0015(2)
    S2 0.0501(4) 0.0399(3) 0.0323(3) -0.0051(3) 0.0034(3) -0.0076(2)
    N1 0.0288(9) 0.0299(9) 0.0418(11) -0.0012(8) -0.0053(8) 0.0005(8)
    N2 0.0271(9) 0.0358(10) 0.0336(10) -0.0022(8) 0.0007(7) -0.0031(8)
    O1 0.0382(9) 0.0582(11) 0.0560(11) 0.0050(8) -0.0147(7) 0.0016(8)
    O2 0.0339(9) 0.0722(12) 0.0620(12) -0.0023(8) 0.0117(8) -0.0043(9)
    C1 0.0345(12) 0.0426(14) 0.0587(16) -0.0099(11) -0.0092(11) 0.0003(11)
    C2 0.0424(14) 0.0558(16) 0.0512(16) -0.0012(12) -0.0115(11) -0.0101(12)
    C3 0.0402(13) 0.0461(15) 0.0594(16) 0.0046(12) -0.0054(11) 0.0089(12)
    C4 0.0301(11) 0.0351(12) 0.0539(15) 0.0058(10) -0.0048(10) -0.0021(10)
    C5 0.0327(11) 0.0323(11) 0.0234(11) 0.0004(9) 0.0030(8) -0.0003(9)
    C6 0.0273(10) 0.0266(11) 0.0320(12) 0.0036(9) -0.0032(9) 0.0025(9)
    C7 0.0347(12) 0.0405(13) 0.0316(12) 0.0002(10) 0.0013(9) 0.0012(10)
    C8 0.0437(14) 0.0554(16) 0.0486(15) 0.0028(12) 0.0090(11) -0.0080(12)
    C9 0.0314(13) 0.0636(17) 0.0571(17) -0.0067(12) -0.0003(11) 0.0028(13)
    C10 0.0344(12) 0.0436(14) 0.0517(15) -0.0106(11) 0.0020(10) -0.0075(11)
_geom_special_details
;
All e.s.d.'s (except the e.s.d. in the dihedral angle between two l.s. planes)
are estimated using the full covariance matrix. The cell e.s.d.'s are taken
into account individually in the estimation of e.s.d.'s in distances, angles
and torsion angles; correlations between e.s.d.'s in cell parameters are only
used when they are defined by crystal symmetry. An approximate (isotropic)
treatment of cell e.s.d.'s is used for estimating e.s.d.'s involving l.s.
planes.
;
loop_
    _geom_bond_atom_site_label_1
    _geom_bond_atom_site_label_2
    _geom_bond_site_symmetry_2
    _geom_bond_distance
    _geom_bond_publ_flag
    S1 C5 . 1.656(2) ?
    S2 C6 . 1.666(2) ?
    N1 C5 . 1.301(2) ?
    N1 C1 . 1.438(3) ?
    N1 C4 . 1.466(3) ?
    N2 C6 . 1.305(3) ?
    N2 C10 . 1.441(2) ?
    N2 C7 . 1.468(3) ?
    O1 C3 . 1.397(3) ?
    O1 C2 . 1.417(3) ?
    O2 C8 . 1.405(3) ?
    O2 C9 . 1.415(3) ?
    C1 C2 . 1.505(3) ?
    C1 H1A . 0.9700 ?
    C1 H1B . 0.9700 ?
    C2 H2A . 0.9700 ?
    C2 H2B . 0.9700 ?
    C3 C4 . 1.509(3) ?
    C3 H3A . 0.9700 ?
    C3 H3B . 0.9700 ?
    C4 H4A . 0.9700 ?
    C4 H4B . 0.9700 ?
    C5 C6 . 1.488(3) ?
    C7 C8 . 1.470(3) ?
    C7 H7A . 0.9700 ?
    C7 H7B . 0.9700 ?
    C8 H8A . 0.9700 ?
    C8 H8B . 0.9700 ?
    C9 C10 . 1.479(3) ?
    C9 H9A . 0.9700 ?
    C9 H9B . 0.9700 ?
    C10 H10A . 0.9700 ?
    C10 H10B . 0.9700 ?
loop_
    _geom_angle_atom_site_label_1
    _geom_angle_atom_site_label_2
    _geom_angle_atom_site_label_3
    _geom_angle_site_symmetry_1
    _geom_angle_site_symmetry_3
    _geom_angle
    _geom_angle_publ_flag
    C5 N1 C1 . . 121.59(18) ?
    C5 N1 C4 . . 124.67(17) ?
    C1 N1 C4 . . 113.73(16) ?
    C6 N2 C10 . . 122.03(18) ?
    C6 N2 C7 . . 124.58(17) ?
    C10 N2 C7 . . 113.29(17) ?
    C3 O1 C2 . . 110.98(16) ?
    C8 O2 C9 . . 110.79(18) ?
    N1 C1 C2 . . 109.19(19) ?
    N1 C1 H1A . . 109.8 ?
    C2 C1 H1A . . 109.8 ?
    N1 C1 H1B . . 109.8 ?
    C2 C1 H1B . . 109.8 ?
    H1A C1 H1B . . 108.3 ?
    O1 C2 C1 . . 111.12(19) ?
    O1 C2 H2A . . 109.4 ?
    C1 C2 H2A . . 109.4 ?
    O1 C2 H2B . . 109.4 ?
    C1 C2 H2B . . 109.4 ?
    H2A C2 H2B . . 108.0 ?
    O1 C3 C4 . . 111.5(2) ?
    O1 C3 H3A . . 109.3 ?
    C4 C3 H3A . . 109.3 ?
    O1 C3 H3B . . 109.3 ?
    C4 C3 H3B . . 109.3 ?
    H3A C3 H3B . . 108.0 ?
    N1 C4 C3 . . 108.89(18) ?
    N1 C4 H4A . . 109.9 ?
    C3 C4 H4A . . 109.9 ?
    N1 C4 H4B . . 109.9 ?
    C3 C4 H4B . . 109.9 ?
    H4A C4 H4B . . 108.3 ?
    N1 C5 C6 . . 116.62(18) ?
    N1 C5 S1 . . 126.50(16) ?
    C6 C5 S1 . . 116.84(14) ?
    N2 C6 C5 . . 116.33(18) ?
    N2 C6 S2 . . 127.33(16) ?
    C5 C6 S2 . . 116.28(15) ?
    N2 C7 C8 . . 109.97(17) ?
    N2 C7 H7A . . 109.7 ?
    C8 C7 H7A . . 109.7 ?
    N2 C7 H7B . . 109.7 ?
    C8 C7 H7B . . 109.7 ?
    H7A C7 H7B . . 108.2 ?
    O2 C8 C7 . . 110.04(19) ?
    O2 C8 H8A . . 109.7 ?
    C7 C8 H8A . . 109.7 ?
    O2 C8 H8B . . 109.7 ?
    C7 C8 H8B . . 109.7 ?
    H8A C8 H8B . . 108.2 ?
    O2 C9 C10 . . 111.87(19) ?
    O2 C9 H9A . . 109.2 ?
    C10 C9 H9A . . 109.2 ?
    O2 C9 H9B . . 109.2 ?
    C10 C9 H9B . . 109.2 ?
    H9A C9 H9B . . 107.9 ?
    N2 C10 C9 . . 106.86(19) ?
    N2 C10 H10A . . 110.4 ?
    C9 C10 H10A . . 110.4 ?
    N2 C10 H10B . . 110.4 ?
    C9 C10 H10B . . 110.4 ?
    H10A C10 H10B . . 108.6 ?
loop_
    _geom_hbond_atom_site_label_D
    _geom_hbond_atom_site_label_H
    _geom_hbond_atom_site_label_A
    _geom_hbond_site_symmetry_A
    _geom_hbond_distance_DH
    _geom_hbond_distance_HA
    _geom_hbond_distance_DA
    _geom_hbond_angle_DHA
    _geom_hbond_publ_flag
    C2 H2B O1 4_544 0.97 2.51 3.400(3) 153 y
data_global
_journal_date_recd_electronic     2008-10-06
_journal_date_accepted     2009-01-14
_journal_name_full     'Acta Crystallographica, Section E'
_journal_year     2009
_journal_volume     65
_journal_issue      3
_journal_page_first     o511
_journal_page_last     o511
_journal_paper_category     QO
_journal_coeditor_code     XU2457
_publ_contact_author_name     'Dr. Bingxin Liu'
_publ_contact_author_address
;
Department of Chemistry
Shanghai University
Shanghai, 200444
P. R. China
;
_publ_contact_author_email     r5744011@yahoo.com.cn
_publ_section_title
;
1,2-Dimorpholinoethane-1,2-dithione
;
loop_
    _publ_author_name
    _publ_author_address
    'Yan-Ping Yu'
;
Department of Chemistry
Shanghai University
People's Republic of China
;
    'Yuan-Yuan Lin'
;
Department of Chemistry
Shanghai University
People's Republic of China
;
    'Bing-Xin Liu'
;
Department of Chemistry
Shanghai University
People's Republic of China
;
