# Supplementary material for: 1,2-Dimorpholinoethane-1,2-dithione
Source: Acta Crystallogr Sect E Struct Rep Online. 2009 Feb 11;65(Pt 3):o511. doi: 10.1107/S1600536809001780 (PMC2968583; doi:10.1107/S1600536809001780)
Supplement: Supplementary file 2 [file e-65-0o511-Isup2.hkl]

#
# h,k,l, Fc-squared, Fo-squared, sigma(Fo-squared) and status flag
#
data_I
_shelx_title ' yu3 in monoclinic'
_shelx_refln_list_code          4
_shelx_F_calc_maximum      315.77
_exptl_crystal_F_000      1104.00
_reflns_d_resolution_high  0.8405
 
loop_
 _symmetry_equiv_pos_as_xyz
 'x, y, z'
 '-x, y, -z+1/2'
 'x+1/2, y+1/2, z'
 '-x+1/2, y+1/2, -z+1/2'
 '-x, -y, -z'
 'x, -y, z-1/2'
 '-x+1/2, -y+1/2, -z'
 'x+1/2, -y+1/2, z-1/2'
 
_cell_length_a    34.6610
_cell_length_b     6.5155
_cell_length_c    10.6632
_cell_angle_alpha  90.000
_cell_angle_beta   93.633
_cell_angle_gamma  90.000
 
_shelx_F_squared_multiplier     1.000
 
loop_
 _refln_index_h
 _refln_index_k
 _refln_index_l
 _refln_F_squared_calc
 _refln_F_squared_meas
 _refln_F_squared_sigma
 _refln_observed_status
   4   0   0    25815.22    26747.07    578.60 o
   6   0   0       52.26       13.83      7.91 o
   8   0   0     5699.87     6206.02     67.84 o
  10   0   0    17915.03    18212.52    169.79 o
  12   0   0    42850.22    41701.46    596.13 o
  14   0   0      213.85      246.70     14.00 o
  16   0   0     8696.57     8674.49    118.13 o
  18   0   0      111.34      114.49     13.61 o
  20   0   0    13516.52    13597.87    183.10 o
  22   0   0       78.71       93.14     21.17 o
  24   0   0     1622.72     1847.00     95.86 o
  26   0   0      693.45      748.73     70.88 o
  28   0   0    10146.28     9517.60    258.28 o
  30   0   0     3435.51     3606.10    150.58 o
  32   0   0        4.84       20.18     21.82 o
  34   0   0     1294.28     1065.86     86.23 o
  36   0   0        0.19       19.11     22.90 o
  38   0   0      571.94      615.54     83.13 o
  40   0   0      130.99      127.99     45.05 o
   1   1   0     4023.39     3805.01     39.95 o
   3   1   0    14601.64    14070.73    176.20 o
   5   1   0     2236.28     2202.38     27.31 o
   7   1   0       15.57        1.82      3.66 o
   9   1   0     2348.96     2522.29     39.78 o
  11   1   0     5562.03     5916.78     62.90 o
  13   1   0       83.75       79.67      7.74 o
  15   1   0       41.46       42.08      6.76 o
  17   1   0      477.30      583.34     24.40 o
  19   1   0        0.85       16.85      5.62 o
  21   1   0       23.42       27.91      7.30 o
  23   1   0     2265.79     2251.53     73.96 o
  25   1   0       23.59       37.69     11.02 o
  27   1   0       34.37       42.64     16.04 o
  29   1   0      549.03      475.74     58.46 o
  31   1   0      322.95      331.36     39.71 o
  33   1   0      248.11      213.32     33.78 o
  35   1   0        4.00        9.88     15.89 o
  37   1   0       58.69       36.19     19.81 o
  39   1   0       10.47       37.71     22.71 o
   0   2   0    66608.91    61751.17   1632.12 o
   2   2   0     8563.78     8339.89     75.73 o
   4   2   0    18069.21    17453.66    143.93 o
   6   2   0     1599.04     1644.28     29.71 o
   8   2   0    37351.34    36047.23    275.85 o
  10   2   0    10793.22    10944.29    103.56 o
  12   2   0      927.24      773.54     21.42 o
  14   2   0     4925.09     5351.07     66.57 o
  16   2   0     2913.51     2726.13     45.61 o
  18   2   0      370.49      426.58     19.21 o
  20   2   0    16596.46    17275.02    228.90 o
  22   2   0       53.49       27.13     10.85 o
  24   2   0      417.08      326.78     35.80 o
  26   2   0      960.59      910.81    175.08 o
  28   2   0     7459.81     7428.85    164.38 o
  30   2   0     2080.20     2081.98    106.88 o
  32   2   0      888.42      923.63     61.29 o
  34   2   0       64.75       38.69     18.81 o
  36   2   0      117.22      119.52     31.30 o
  38   2   0      265.37      214.46     38.19 o
   1   3   0       20.81       16.27      5.92 o
   3   3   0      635.00      626.17     19.80 o
   5   3   0     5514.82     5814.46     60.56 o
   7   3   0     1472.72     1494.98     28.79 o
   9   3   0       52.23       75.78      8.54 o
  11   3   0     1808.86     1790.45     49.04 o
  13   3   0     1017.07     1170.44     29.35 o
  15   3   0      545.62      569.60     22.58 o
  17   3   0     1723.23     1843.40     64.55 o
  19   3   0      670.95      714.62     30.36 o
  21   3   0       59.12       77.08     20.25 o
  23   3   0     1233.10     1339.52     47.54 o
  25   3   0       15.73       10.41     12.51 o
  27   3   0      150.08      146.28     28.59 o
  29   3   0        8.39      -11.71     37.06 o
  31   3   0      433.49      448.60     50.49 o
  33   3   0      182.49      133.82     29.98 o
  35   3   0       38.90       30.20     17.80 o
  37   3   0        6.87       13.34     20.06 o
   0   4   0     6557.75     6192.40    124.86 o
   2   4   0       70.08       43.67      8.40 o
   4   4   0      962.19      796.95     29.12 o
   6   4   0     1042.35     1093.63     34.42 o
   8   4   0     7664.79     7808.96    151.79 o
  10   4   0     2598.85     2656.36     75.44 o
  12   4   0     1373.46     1359.60     45.70 o
  14   4   0      596.97      637.63     32.91 o
  16   4   0      317.73      371.27     28.69 o
  18   4   0      275.53      314.89     28.71 o
  20   4   0     1514.55     1500.24     67.60 o
  22   4   0      486.13      555.02     50.38 o
  24   4   0      132.89       51.94     20.02 o
  26   4   0       32.56       21.60     16.96 o
  28   4   0      270.45      279.80     56.71 o
  30   4   0      584.91      611.76     59.97 o
  32   4   0       61.60       61.84     23.47 o
  34   4   0       56.46       70.89     28.37 o
   1   5   0       56.76       79.52     15.08 o
   3   5   0      112.75      129.15     15.93 o
   5   5   0      223.14      261.08     40.90 o
   7   5   0       35.52       36.64     11.78 o
   9   5   0     1343.54     1315.90     49.72 o
  11   5   0     2724.06     2511.04     69.79 o
  13   5   0      538.71      465.67     51.26 o
  15   5   0      980.20      994.84     70.22 o
  17   5   0       95.44      117.55     19.25 o
  19   5   0        7.90       13.10     32.08 o
  21   5   0        1.56       -1.61     12.03 o
  23   5   0      208.19      164.13     31.38 o
  25   5   0       12.77       49.90     20.87 o
  27   5   0      154.30      194.66     36.81 o
  29   5   0        1.03       -9.44     18.05 o
  31   5   0      400.78      334.42    108.53 o
   0   6   0        8.32       -0.74     11.29 o
   2   6   0      766.80      725.20     42.44 o
   4   6   0       30.74       15.47     11.26 o
   6   6   0       52.88       37.64     17.32 o
   8   6   0       76.96       50.30     20.11 o
  10   6   0      148.46      138.96     28.08 o
  12   6   0      593.80      694.84     72.59 o
  14   6   0       90.06       87.94     20.04 o
  16   6   0      153.10      101.63     41.68 o
  18   6   0      200.06      244.79     40.08 o
  20   6   0       54.73       40.05     42.62 o
  22   6   0        8.79       11.78     17.44 o
  24   6   0       67.43       59.31     69.80 o
  26   6   0       50.09       43.84     23.76 o
   1   7   0        3.23       11.25     11.99 o
   3   7   0      156.69      170.50     23.95 o
   5   7   0        9.36        8.68     12.35 o
   7   7   0       33.44       76.62     49.74 o
   9   7   0        0.15        7.60     15.87 o
  11   7   0       52.27        2.34     16.31 o
  13   7   0       10.77       -0.94     19.29 o
  15   7   0       65.36      100.29     28.87 o
  17   7   0       12.17       14.38     20.33 o
 -39   1   1      546.73      553.39     57.32 o
 -37   1   1       85.45       96.01     26.70 o
 -35   1   1        1.02        9.85     15.12 o
 -33   1   1      185.08      244.32     34.99 o
 -31   1   1     3415.77     3116.94    101.05 o
 -29   1   1        1.83       -4.25     10.11 o
 -27   1   1      326.72      358.82     32.75 o
 -25   1   1      462.63      525.36     29.56 o
 -23   1   1     1034.49      968.21     28.54 o
 -21   1   1     1364.50     1528.62     43.10 o
 -19   1   1      589.36      652.77     21.81 o
 -17   1   1     1191.67     1314.19     35.03 o
 -15   1   1     6026.85     5960.06     83.09 o
 -13   1   1     7067.42     7387.74     92.01 o
 -11   1   1     1718.50     1905.73     37.20 o
  -9   1   1     3243.96     3200.25     48.64 o
  -7   1   1    38151.05    37586.64    365.46 o
  -5   1   1     1503.21     1450.86     33.27 o
  -3   1   1     4019.24     3569.31     45.77 o
  -1   1   1    31226.95    30040.75    330.37 o
   1   1   1     4938.68     4671.69     46.61 o
   3   1   1     2800.37     2636.12     31.58 o
   5   1   1    59398.04    59397.26    739.68 o
   7   1   1     4386.74     4476.66     44.63 o
   9   1   1    10662.92    10554.03     98.29 o
  11   1   1     1145.17     1087.45     25.15 o
  13   1   1    46837.28    48033.65    365.53 o
  15   1   1     7425.34     7383.74     87.01 o
  17   1   1     2778.36     2752.52     51.12 o
  19   1   1     1466.25     1245.01     34.67 o
  21   1   1     2963.59     2742.54     55.06 o
  23   1   1     8788.44     8779.52    148.78 o
  25   1   1     1007.83      935.53     40.09 o
  27   1   1      372.15      394.11     32.42 o
  29   1   1      677.07      705.91     42.69 o
  31   1   1      354.00      313.95     39.27 o
  33   1   1     6301.67     5948.94    190.06 o
  35   1   1     1611.46     1516.84     76.09 o
  37   1   1      452.47      624.54     60.28 o
  39   1   1      477.88      502.48     55.26 o
 -38   2   1        2.39       41.68     26.02 o
 -36   2   1      478.66      513.20     54.05 o
 -34   2   1      495.73      543.45     55.17 o
 -32   2   1      727.98      860.64     63.11 o
 -30   2   1     2212.25     2214.63     85.72 o
 -28   2   1     2252.94     2197.13     83.05 o
 -26   2   1      126.53      141.19     48.18 o
 -24   2   1       45.05       50.38     17.20 o
 -22   2   1      556.62      591.04     30.05 o
 -20   2   1     2194.58     2046.00     50.41 o
 -18   2   1     2119.74     2235.17     51.18 o
 -16   2   1     7147.36     7168.05    100.68 o
 -14   2   1     2988.49     3319.87     60.65 o
 -12   2   1     1362.60     1191.82     45.75 o
 -10   2   1      155.75      153.13     16.87 o
  -8   2   1     1023.88      991.27     28.62 o
  -6   2   1      620.66      615.63     21.98 o
  -4   2   1     4750.58     4526.97     56.46 o
  -2   2   1     5046.18     5234.60     70.29 o
   0   2   1    10578.06    10329.93    142.01 o
   2   2   1      746.16      683.88     22.72 o
   4   2   1        8.40       19.09      5.67 o
   6   2   1     4494.35     4772.31     50.38 o
   8   2   1     6307.99     6153.93     61.02 o
  10   2   1     1892.87     2064.18     40.95 o
  12   2   1     6432.11     6824.13     75.58 o
  14   2   1     4402.23     4654.60     59.90 o
  16   2   1      350.46      406.13     17.27 o
  18   2   1      260.79      368.92     24.23 o
  20   2   1      837.10      818.55     34.30 o
  22   2   1        0.03        2.76      8.32 o
  24   2   1     1305.98     1287.94     49.44 o
  26   2   1      280.19      312.33     29.21 o
  28   2   1      451.90      467.55     36.00 o
  30   2   1      406.32      394.06     34.62 o
  32   2   1      213.13      241.52     36.46 o
  34   2   1      240.25      211.66     35.93 o
  36   2   1        4.11       17.20     20.59 o
  38   2   1       76.36       30.87     18.19 o
 -37   3   1       22.94       29.05     20.10 o
 -35   3   1        0.05       -2.65     27.01 o
 -33   3   1       26.52       32.82     21.95 o
 -31   3   1     1035.85     1144.46    109.25 o
 -29   3   1      376.37      303.34     40.79 o
 -27   3   1      897.44      931.72     56.17 o
 -25   3   1      342.84      243.89     33.46 o
 -23   3   1      122.66       88.51     21.61 o
 -21   3   1      159.35      161.38     21.65 o
 -19   3   1        1.87        3.58      8.15 o
 -17   3   1     1034.85     1143.95     39.70 o
 -15   3   1     6377.83     6423.02    169.65 o
 -13   3   1      177.39      137.28     16.54 o
 -11   3   1     4292.95     4692.34     80.71 o
  -9   3   1       45.47       66.19     20.31 o
  -7   3   1        1.16        8.39      6.77 o
  -5   3   1      302.10      294.42     18.84 o
  -3   3   1      625.45      563.76     21.37 o
  -1   3   1        0.02        3.77      4.82 o
   1   3   1     1234.76     1206.26     35.84 o
   3   3   1      320.93      318.71     18.25 o
   5   3   1    15424.89    15845.97    179.06 o
   7   3   1      971.32     1146.84     25.02 o
   9   3   1     5041.39     5214.75     61.01 o
  11   3   1      582.54      687.89     22.47 o
  13   3   1    16972.05    16770.13    157.13 o
  15   3   1     8670.06     8815.73    100.47 o
  17   3   1       24.37       14.52      7.76 o
  19   3   1     1323.37     1358.41     60.84 o
  21   3   1     1520.51     1575.30     50.53 o
  23   3   1      316.83      315.80     28.39 o
  25   3   1     2994.38     3045.09     78.93 o
  27   3   1        0.81        2.89     11.39 o
  29   3   1      308.35      394.26     48.23 o
  31   3   1       54.68       36.53     19.16 o
  33   3   1      562.50      598.69     58.46 o
  35   3   1      113.51      165.17     33.69 o
  37   3   1       70.15       55.99     24.14 o
 -34   4   1      253.21      242.88     42.83 o
 -32   4   1      479.78      510.48    122.67 o
 -30   4   1      144.89      119.91     28.78 o
 -28   4   1     1484.45     1536.66     77.61 o
 -26   4   1       15.48       -3.64     14.24 o
 -24   4   1     2874.34     2983.00    102.06 o
 -22   4   1       11.13        4.63     14.25 o
 -20   4   1     8555.79     8852.04    139.16 o
 -18   4   1      649.90      673.21     51.11 o
 -16   4   1     1907.32     1880.84     56.14 o
 -14   4   1      434.33      378.88     29.56 o
 -12   4   1     1342.64     1328.69     45.74 o
 -10   4   1      114.95      109.13     17.79 o
  -8   4   1    16410.31    16137.71    196.66 o
  -6   4   1     1418.35     1465.29     40.33 o
  -4   4   1     7856.53     7534.25    100.22 o
  -2   4   1     1163.77     1150.61     35.27 o
   0   4   1     8295.99     8155.40    121.82 o
   2   4   1     3687.01     3688.52     65.08 o
   4   4   1     1544.89     1280.94     37.37 o
   6   4   1      666.79      583.45     37.97 o
   8   4   1     1717.17     1524.91     52.77 o
  10   4   1       21.17       30.29     11.56 o
  12   4   1     3397.74     3354.79     73.04 o
  14   4   1     1183.98     1207.70     42.66 o
  16   4   1      304.46      314.92     26.14 o
  18   4   1     1240.22     1193.34     63.94 o
  20   4   1      727.22      796.19     86.16 o
  22   4   1      722.29      760.02     57.78 o
  24   4   1        2.43       49.41     19.10 o
  26   4   1        3.80       18.63     23.64 o
  28   4   1      260.90      295.20     42.04 o
  30   4   1        2.82        4.24     15.30 o
  32   4   1      153.79      208.01     38.84 o
  34   4   1       84.54       51.27     25.63 o
 -31   5   1      116.45      144.63     32.70 o
 -29   5   1       34.61       27.18     21.01 o
 -27   5   1       13.33       -5.76     15.99 o
 -25   5   1      365.75      319.23     44.93 o
 -23   5   1       49.22       36.06     19.76 o
 -21   5   1      147.00       99.45     58.40 o
 -19   5   1        5.78       -3.94     10.52 o
 -17   5   1      179.85      203.38     25.24 o
 -15   5   1     1636.91     1566.41     77.77 o
 -13   5   1       91.80       90.60     18.14 o
 -11   5   1      148.77      169.79     22.31 o
  -9   5   1     1788.75     1644.67     55.74 o
  -7   5   1      104.01      117.55     18.83 o
  -5   5   1      384.82      383.49     27.77 o
  -3   5   1       12.79       -1.98      7.20 o
  -1   5   1      316.39      331.51     48.03 o
   1   5   1      964.16     1007.01     36.67 o
   3   5   1     3076.99     2834.90     63.13 o
   5   5   1      626.01      574.41     32.91 o
   7   5   1      725.11      775.53     98.48 o
   9   5   1      123.97      112.44     23.08 o
  11   5   1        9.43       -5.34     15.32 o
  13   5   1      984.86      942.12     54.58 o
  15   5   1      213.56      239.80     34.07 o
  17   5   1        9.48        9.80     12.69 o
  19   5   1       55.07       25.01     14.95 o
  21   5   1       29.32        8.54     15.35 o
  23   5   1      211.65      179.93     50.20 o
  25   5   1       56.57       15.73     26.77 o
  27   5   1       14.23       13.84     17.78 o
  29   5   1       43.39       63.85     25.08 o
  31   5   1       29.26       13.55     21.27 o
 -26   6   1      389.49      543.33     62.79 o
 -24   6   1     1025.22     1223.11    260.92 o
 -22   6   1      238.78      303.92     66.56 o
 -20   6   1     2089.50     2204.46     97.62 o
 -18   6   1      159.96      195.49     38.01 o
 -16   6   1      855.69      957.82     52.76 o
 -14   6   1      340.38      365.21     49.33 o
 -12   6   1      325.40      395.12     37.08 o
 -10   6   1      199.15      261.99     37.48 o
  -8   6   1     2547.26     2576.99     78.36 o
  -6   6   1       17.60       28.44     12.87 o
  -4   6   1     2295.07     2399.98     64.23 o
  -2   6   1      113.02      118.88     20.46 o
   0   6   1     2706.32     2722.32     60.80 o
   2   6   1      484.41      468.38     33.07 o
   4   6   1      537.67      530.72     42.52 o
   6   6   1       87.40       21.19     15.18 o
   8   6   1     1003.84     1067.75     62.21 o
  10   6   1      127.22       98.84     33.65 o
  12   6   1     1590.55     1716.04    112.97 o
  14   6   1      143.58       90.36     24.25 o
  16   6   1      360.10      466.14     51.75 o
  18   6   1      118.38       64.90     23.34 o
  20   6   1     1034.19     1210.05     72.71 o
  22   6   1      222.77      218.08     58.40 o
  24   6   1      135.71      150.86     34.06 o
 -17   7   1       73.66       57.45     24.95 o
 -15   7   1        9.25       13.43     21.00 o
 -13   7   1      153.68      216.01     31.27 o
 -11   7   1        8.82       27.90     16.13 o
  -9   7   1      171.00      187.84     47.67 o
  -7   7   1        0.04       14.65     18.78 o
  -5   7   1       63.20       43.86     18.45 o
  -3   7   1       16.14       33.71     16.35 o
  -1   7   1      515.49      458.29     40.55 o
   1   7   1       14.52       24.33     13.32 o
   3   7   1      609.84      568.99     40.50 o
   5   7   1       50.50       41.58     20.71 o
   7   7   1        0.29        6.11     14.48 o
   9   7   1        0.29       13.78     18.36 o
  11   7   1       86.41       88.83     26.91 o
  13   7   1       13.65       -4.08     16.43 o
  15   7   1      191.18      181.46     35.93 o
  17   7   1       49.11       47.73     49.87 o
 -40   0   2      234.32      228.33     55.52 o
 -38   0   2       51.13       48.10     31.54 o
 -36   0   2       31.27       68.52     31.30 o
 -34   0   2      232.47      191.68     45.80 o
 -32   0   2      507.84      313.25     54.30 o
 -30   0   2       53.09       27.76     21.50 o
 -28   0   2     1111.52     1146.34     78.24 o
 -26   0   2     5483.00     5725.77    117.70 o
 -24   0   2     2284.13     2164.20     65.16 o
 -22   0   2     2964.32     3095.01    184.48 o
 -20   0   2     1848.85     1691.86     52.85 o
 -18   0   2    22042.74    23294.23    446.04 o
 -16   0   2     4832.12     5077.57    135.83 o
 -14   0   2     2799.65     2939.04     63.35 o
 -12   0   2    13209.63    13849.59    177.70 o
 -10   0   2      960.32     1059.91     32.11 o
  -8   0   2    82123.76    84517.48    863.99 o
  -6   0   2    99710.47   103325.72   1045.13 o
  -4   0   2       36.04       78.99     13.34 o
  -2   0   2     2209.83     2154.53     59.70 o
   0   0   2    31987.67    32830.70    495.42 o
   2   0   2    21344.55    23110.14    354.63 o
   4   0   2    21973.83    21642.01    190.52 o
   6   0   2    11359.81    11481.74    134.84 o
   8   0   2     1220.73     1289.16     39.97 o
  10   0   2     1086.72     1083.65     65.74 o
  12   0   2     9131.86     9235.70    282.97 o
  14   0   2     3649.93     3597.22    150.10 o
  16   0   2      452.58      430.92     28.08 o
  18   0   2      490.70      494.55     34.27 o
  20   0   2      116.69      154.49     42.09 o
  22   0   2      193.77      190.29     26.63 o
  24   0   2       50.93       48.02     17.04 o
  26   0   2     3411.51     3583.07    101.12 o
  28   0   2     2449.30     2336.36     83.19 o
  30   0   2       69.90       73.92     21.19 o
  32   0   2     1433.69     1482.12     80.68 o
  34   0   2      129.48      103.86     35.33 o
  36   0   2        6.77       49.00     25.94 o
  38   0   2      192.56      171.24     49.26 o
  40   0   2       55.43       47.27     31.38 o
 -39   1   2      163.81      107.07     48.64 o
 -37   1   2      458.54      390.63     78.22 o
 -35   1   2       52.37       42.79     19.07 o
 -33   1   2      104.35       95.26     26.23 o
 -31   1   2      889.26      825.65     59.92 o
 -29   1   2      236.83      200.82     22.63 o
 -27   1   2      283.01      272.19     25.09 o
 -25   1   2      538.73      557.99     25.27 o
 -23   1   2     1057.95     1054.95     31.47 o
 -21   1   2      207.84      280.87     18.47 o
 -19   1   2      114.09      135.90     13.13 o
 -17   1   2     3158.68     3342.76     52.89 o
 -15   1   2      754.60      714.15     22.15 o
 -13   1   2     1673.24     1703.64     33.38 o
 -11   1   2     1152.93     1189.84     30.07 o
  -9   1   2     1929.67     1975.77     37.39 o
  -7   1   2     3434.07     3396.20     49.42 o
  -5   1   2    27835.83    27062.86    242.63 o
  -3   1   2     4473.95     4715.78    106.29 o
  -1   1   2     1479.58     1425.71     25.58 o
   1   1   2     3728.59     3785.99     36.06 o
   3   1   2     2024.68     2000.77     28.17 o
   5   1   2    25513.44    25319.15    175.00 o
   7   1   2     1078.03     1108.05     20.22 o
   9   1   2     1317.03     1238.59     22.82 o
  11   1   2      396.24      432.84     14.10 o
  13   1   2      175.30      172.85     12.26 o
  15   1   2       13.42        2.42      4.69 o
  17   1   2     3716.41     3702.25     69.64 o
  19   1   2        1.57        3.01      5.94 o
  21   1   2     1026.44     1112.61     35.11 o
  23   1   2       62.37       59.00     13.98 o
  25   1   2       78.18       54.49     12.11 o
  27   1   2      193.82      214.97     21.62 o
  29   1   2       33.09       40.71     12.96 o
  31   1   2       37.53       27.97     13.70 o
  33   1   2        5.64       11.62     11.60 o
  35   1   2      441.04      429.08     58.75 o
  37   1   2       67.45       30.30     18.91 o
  39   1   2       89.85       49.13     45.79 o
 -38   2   2      402.67      484.31     54.94 o
 -36   2   2      444.21      509.02     54.39 o
 -34   2   2     1762.37     1732.21     80.52 o
 -32   2   2       43.04       19.45     15.69 o
 -30   2   2       28.36       20.42     13.84 o
 -28   2   2       21.42       23.33     10.50 o
 -26   2   2     3611.20     3794.16     83.17 o
 -24   2   2     1319.00     1395.89     45.50 o
 -22   2   2     3879.28     3940.81     94.07 o
 -20   2   2        7.60        5.33      6.95 o
 -18   2   2     4460.04     4360.67    151.26 o
 -16   2   2     3927.33     3719.73     68.73 o
 -14   2   2     2345.88     2182.40     48.95 o
 -12   2   2     3917.21     3882.34     78.97 o
 -10   2   2       27.73       21.31     12.50 o
  -8   2   2     1368.66     1240.64     32.79 o
  -6   2   2     3220.06     3199.01     54.92 o
  -4   2   2     4008.93     3960.18     52.36 o
  -2   2   2     1375.16     1282.68     34.20 o
   0   2   2      596.17      614.55     18.15 o
   2   2   2    11115.57    11138.68     91.78 o
   4   2   2     6098.48     5941.94     76.50 o
   6   2   2      477.06      475.09     14.75 o
   8   2   2     3539.37     3725.93     46.12 o
  10   2   2     3310.57     3563.89     46.64 o
  12   2   2    14367.41    14859.22    125.94 o
  14   2   2     1641.39     1746.81     33.85 o
  16   2   2      974.76     1045.55     30.84 o
  18   2   2     4209.67     4774.99     73.49 o
  20   2   2       82.36       74.29     12.08 o
  22   2   2      142.13      129.53     15.91 o
  24   2   2      262.51      303.89     42.43 o
  26   2   2       99.36       94.52     18.33 o
  28   2   2      419.68      411.97     34.71 o
  30   2   2      297.05      273.34     30.05 o
  32   2   2        0.64      -10.09     10.09 o
  34   2   2       30.88       26.36     14.40 o
  36   2   2      562.79      587.63     47.50 o
  38   2   2      198.45      121.34     31.24 o
 -37   3   2        0.00        2.82     16.27 o
 -35   3   2      175.23      167.96     34.69 o
 -33   3   2      145.08      144.33     30.81 o
 -31   3   2       26.75       50.87     19.83 o
 -29   3   2        1.91        6.80     13.68 o
 -27   3   2      476.13      533.45     49.54 o
 -25   3   2       19.69       -6.01     10.28 o
 -23   3   2     4586.16     4492.07     90.03 o
 -21   3   2      667.66      685.74     40.28 o
 -19   3   2     1293.32     1225.27     42.97 o
 -17   3   2       23.81       13.22      9.29 o
 -15   3   2     4631.58     4683.36     84.89 o
 -13   3   2      991.64      981.51     35.55 o
 -11   3   2     7055.78     6982.65    104.39 o
  -9   3   2        0.76        4.42      5.90 o
  -7   3   2     5595.64     5306.28    129.75 o
  -5   3   2      466.93      473.48     20.55 o
  -3   3   2     1185.74     1030.31     29.04 o
  -1   3   2     1282.68     1332.31     38.05 o
   1   3   2     6411.56     6078.79     78.21 o
   3   3   2      510.38      478.22     20.33 o
   5   3   2    19121.66    18630.58    203.20 o
   7   3   2       24.99       17.54      6.21 o
   9   3   2     1026.11      777.72     24.84 o
  11   3   2     3860.31     3954.37     65.88 o
  13   3   2     5671.57     5138.12     73.73 o
  15   3   2     3422.49     3429.15     68.88 o
  17   3   2     4405.90     4595.27     84.08 o
  19   3   2     1220.67     1222.42     56.63 o
  21   3   2     1446.49     1519.44     50.24 o
  23   3   2     1514.14     1510.14     52.35 o
  25   3   2     2062.57     2235.17     66.46 o
  27   3   2       28.16        4.40     13.13 o
  29   3   2      498.58      604.78     43.15 o
  31   3   2       81.97       87.43     19.45 o
  33   3   2      984.23     1078.12     76.18 o
  35   3   2      217.84      321.69     46.18 o
 -34   4   2        4.46       10.42     18.73 o
 -32   4   2      189.50      166.86     34.93 o
 -30   4   2       10.34        7.78     15.69 o
 -28   4   2      110.99      165.84     32.66 o
 -26   4   2      568.00      565.58     53.72 o
 -24   4   2       66.24      134.66     27.02 o
 -22   4   2      107.79       49.72     23.54 o
 -20   4   2     2123.15     2139.59     62.95 o
 -18   4   2     1164.60     1184.81     45.94 o
 -16   4   2     1862.43     1821.32     56.33 o
 -14   4   2     1450.44     1498.67     93.66 o
 -12   4   2      315.75      301.08     36.97 o
 -10   4   2      345.38      385.30     29.27 o
  -8   4   2      128.29      163.53     20.08 o
  -6   4   2      366.06      348.87     23.49 o
  -4   4   2      376.57      373.77     51.87 o
  -2   4   2      453.29      501.92     36.11 o
   0   4   2      328.82      316.69     22.00 o
   2   4   2     1095.03     1154.13     35.24 o
   4   4   2     2314.34     2342.20     51.46 o
   6   4   2      987.44      991.04     38.77 o
   8   4   2       13.09       11.86      7.60 o
  10   4   2        0.06       -3.26      5.46 o
  12   4   2      860.38      829.19     43.07 o
  14   4   2      290.27      310.95     45.68 o
  16   4   2      291.58      314.37     36.43 o
  18   4   2     2766.42     2718.97     90.55 o
  20   4   2      120.13      130.44     27.34 o
  22   4   2      212.50      264.64     36.48 o
  24   4   2      252.07      344.83     43.10 o
  26   4   2       16.78       22.53     29.40 o
  28   4   2      145.63      181.86     40.52 o
  30   4   2       39.83       15.97     19.13 o
  32   4   2       48.22       89.65     28.76 o
  34   4   2      153.84      120.31     30.29 o
 -31   5   2       93.61       88.80     26.43 o
 -29   5   2        0.82       -7.04     24.62 o
 -27   5   2      698.30      734.60     66.53 o
 -25   5   2      211.81      243.09     38.11 o
 -23   5   2      300.06      297.96     80.89 o
 -21   5   2      469.51      492.01     51.52 o
 -19   5   2      494.89      576.39     41.58 o
 -17   5   2      355.54      396.95     34.77 o
 -15   5   2     9032.28     8971.09    148.68 o
 -13   5   2     1358.33     1422.78     82.08 o
 -11   5   2     3085.69     3183.48     83.27 o
  -9   5   2      173.09      147.42     32.26 o
  -7   5   2     3445.79     3409.70     82.24 o
  -5   5   2        6.34        4.24      8.26 o
  -3   5   2     5049.69     4847.76    108.47 o
  -1   5   2      164.27      178.28     17.50 o
   1   5   2     1930.17     1803.82     49.61 o
   3   5   2     3451.51     3359.60     69.98 o
   5   5   2     8281.57     7934.04    134.17 o
   7   5   2      237.16      222.78     31.89 o
   9   5   2     7584.62     7274.55    166.48 o
  11   5   2       60.75       73.49     20.11 o
  13   5   2     5985.80     5786.59    141.99 o
  15   5   2     2002.03     1987.49     80.52 o
  17   5   2     1236.32     1421.46    116.20 o
  19   5   2      610.56      516.75     51.86 o
  21   5   2      376.00      464.29     51.12 o
  23   5   2      716.32      713.11     62.58 o
  25   5   2     1833.01     1862.82     88.78 o
  27   5   2      156.15      188.99     36.17 o
  29   5   2      615.87      712.01     71.93 o
 -24   6   2        1.42       -9.32     16.62 o
 -22   6   2       78.45       76.23     31.38 o
 -20   6   2        0.04       -3.56     17.14 o
 -18   6   2      321.11      347.58     44.30 o
 -16   6   2      209.93      209.97     28.93 o
 -14   6   2       79.99       56.20     38.43 o
 -12   6   2      177.11      167.43     25.21 o
 -10   6   2      476.98      418.46     37.33 o
  -8   6   2       77.33       28.41     14.46 o
  -6   6   2      641.54      646.00     45.58 o
  -4   6   2      167.63      150.20     20.45 o
  -2   6   2      160.55      177.39     19.31 o
   0   6   2       39.64       27.46     12.39 o
   2   6   2        3.13        4.96      9.75 o
   4   6   2        0.18        9.24     11.64 o
   6   6   2      900.46      825.38     50.78 o
   8   6   2      300.07      214.21     34.14 o
  10   6   2      932.23      956.13     62.75 o
  12   6   2       39.56       67.51     24.17 o
  14   6   2      277.81      306.00     44.19 o
  16   6   2       23.42       48.47     26.97 o
  18   6   2      365.25      365.05     69.82 o
  20   6   2        0.01        8.69     16.15 o
  22   6   2      158.24      190.58     36.57 o
  24   6   2       50.81       26.27     21.37 o
 -15   7   2     1082.29     1119.64     65.80 o
 -13   7   2       46.22       28.48     18.38 o
 -11   7   2      843.94      742.44     53.81 o
  -9   7   2      160.38      176.77     28.24 o
  -7   7   2     1343.83     1446.67     64.48 o
  -5   7   2      261.37      270.49     29.25 o
  -3   7   2     1163.41     1169.01     64.34 o
  -1   7   2        7.62       -0.49     10.61 o
   1   7   2     1009.01     1101.80     45.82 o
   3   7   2       16.76       17.52     15.11 o
   5   7   2     2116.54     2378.72    100.40 o
   7   7   2      127.91      101.16     28.39 o
   9   7   2     1638.79     1710.83    118.36 o
  11   7   2      218.90      268.00     41.18 o
  13   7   2     1540.54     1585.22     85.63 o
  15   7   2      230.86      212.50     40.19 o
 -39   1   3      217.99      229.36     38.24 o
 -37   1   3       15.60       24.93     16.10 o
 -35   1   3     1377.39     1366.60    114.59 o
 -33   1   3        0.06       -0.17     32.70 o
 -31   1   3     2297.24     2441.42     68.14 o
 -29   1   3     1133.83     1075.90     43.61 o
 -27   1   3      911.38      895.97     32.47 o
 -25   1   3       53.39       55.47     10.62 o
 -23   1   3     2359.86     2291.24     49.25 o
 -21   1   3       23.01       -1.51      5.44 o
 -19   1   3     5144.90     4713.80     69.48 o
 -17   1   3      485.79      540.05     21.04 o
 -15   1   3     9307.08     8743.64    104.38 o
 -13   1   3    12776.31    13277.25    128.58 o
 -11   1   3    14627.99    14084.49    131.20 o
  -9   1   3     2080.01     2268.40     36.98 o
  -7   1   3     5683.62     5759.68     63.78 o
  -5   1   3      373.03      398.28     13.39 o
  -3   1   3    31773.51    30712.68    262.38 o
  -1   1   3     1814.84     1914.63     25.87 o
   1   1   3    13776.01    13938.01    105.13 o
   3   1   3     2368.99     2483.80     30.67 o
   5   1   3    30375.54    30322.93    209.20 o
   7   1   3     2284.66     2495.15     30.05 o
   9   1   3    18574.60    18154.71    125.51 o
  11   1   3     1401.20     1585.74     31.40 o
  13   1   3     2196.01     1775.79     31.69 o
  15   1   3      391.83      459.46     19.13 o
  17   1   3    14229.17    13677.88    142.09 o
  19   1   3       23.87       39.28      9.42 o
  21   1   3     5936.17     6025.40     89.53 o
  23   1   3       56.11       77.88     12.69 o
  25   1   3     9343.61     9300.27    124.70 o
  27   1   3      189.93      173.63     19.73 o
  29   1   3     1349.22     1428.43     47.64 o
  31   1   3      193.36      199.72     31.80 o
  33   1   3      255.59      294.96     28.22 o
  35   1   3        3.74        2.92     11.62 o
  37   1   3     1387.85     1399.05     62.35 o
  39   1   3       48.39       61.51     26.71 o
 -38   2   3      514.30      498.23     55.58 o
 -36   2   3        0.12       22.26     16.27 o
 -34   2   3       51.40       52.10     21.31 o
 -32   2   3       30.53       26.47     12.92 o
 -30   2   3       58.65       41.92     14.05 o
 -28   2   3        4.90       14.08     10.30 o
 -26   2   3     1356.46     1323.98     57.53 o
 -24   2   3      143.14      126.63     15.69 o
 -22   2   3     1036.97     1027.94     37.96 o
 -20   2   3       61.51       72.39     11.68 o
 -18   2   3       75.55       53.62     11.65 o
 -16   2   3       82.25       75.20     12.57 o
 -14   2   3      360.10      359.27     32.83 o
 -12   2   3       28.15       25.37      8.15 o
 -10   2   3       11.73       18.16      7.81 o
  -8   2   3     1729.57     1847.63     41.63 o
  -6   2   3      971.22      998.51     29.67 o
  -4   2   3      137.93      187.98     12.65 o
  -2   2   3     3737.45     3821.91     54.56 o
   0   2   3     1974.64     1825.93     27.63 o
   2   2   3     5823.50     6107.71     71.71 o
   4   2   3      658.00      633.09     19.08 o
   6   2   3     2008.29     2180.25     38.02 o
   8   2   3      989.88     1009.54     23.15 o
  10   2   3     3185.21     3107.21     44.54 o
  12   2   3      280.78      349.82     16.97 o
  14   2   3       31.20       40.30     12.65 o
  16   2   3      148.79      125.64     12.23 o
  18   2   3       20.73       73.98     11.97 o
  20   2   3        5.96       13.73      7.52 o
  22   2   3      161.35      190.10     19.43 o
  24   2   3      618.35      662.46     55.24 o
  26   2   3       17.82       34.60     22.35 o
  28   2   3     3254.27     3161.74     81.15 o
  30   2   3       57.41       35.14     13.13 o
  32   2   3      447.61      388.45     36.30 o
  34   2   3       91.63       68.48     19.12 o
  36   2   3       64.29       55.74     22.36 o
 -37   3   3        8.24       11.53     20.10 o
 -35   3   3        2.30       33.03     19.75 o
 -33   3   3       86.27      107.31     20.47 o
 -31   3   3      547.71      610.51     44.01 o
 -29   3   3      116.92       99.25     19.27 o
 -27   3   3     1101.41     1040.55     57.96 o
 -25   3   3      245.58      287.75     28.04 o
 -23   3   3      575.62      530.01     34.93 o
 -21   3   3     2090.95     2102.56     61.05 o
 -19   3   3      454.52      439.65     50.46 o
 -17   3   3       52.51       51.80     13.37 o
 -15   3   3     2080.85     2064.44     54.58 o
 -13   3   3       54.93       30.14     10.25 o
 -11   3   3     7250.63     7139.99    107.08 o
  -9   3   3       89.96       83.04     12.99 o
  -7   3   3     5565.92     5625.50     90.06 o
  -5   3   3      250.12      231.12     16.63 o
  -3   3   3    14370.75    13973.32    115.93 o
  -1   3   3     1057.02     1140.83     25.52 o
   1   3   3     5461.18     5229.56     64.35 o
   3   3   3       72.62       64.66      7.98 o
   5   3   3      726.32      564.75     26.25 o
   7   3   3     2095.49     2211.47     43.53 o
   9   3   3     1832.83     1543.08     32.61 o
  11   3   3      131.32      129.74     12.17 o
  13   3   3     2389.38     2339.75     43.09 o
  15   3   3      568.36      600.37     23.53 o
  17   3   3     7127.36     7203.60     87.36 o
  19   3   3      927.24      989.33     35.03 o
  21   3   3      510.83      539.36     30.82 o
  23   3   3       29.54       51.38     14.47 o
  25   3   3      467.44      615.54     40.19 o
  27   3   3       29.02       27.31     14.18 o
  29   3   3      295.45      332.87     38.15 o
  31   3   3      293.41      291.53     32.47 o
  33   3   3      159.00      162.95     25.93 o
  35   3   3      132.44      105.63     38.63 o
 -34   4   3       81.80      121.41     29.20 o
 -32   4   3      263.70      221.76     38.77 o
 -30   4   3       90.83       81.60     24.56 o
 -28   4   3      399.17      482.35     93.34 o
 -26   4   3     2715.95     2630.10    105.22 o
 -24   4   3        6.19        6.85     10.82 o
 -22   4   3     1184.79     1173.17     48.14 o
 -20   4   3       65.61       47.45     13.78 o
 -18   4   3      871.93      882.31     48.20 o
 -16   4   3     3783.67     3699.62    111.44 o
 -14   4   3     1456.97     1468.87     50.14 o
 -12   4   3      542.34      517.70     33.50 o
 -10   4   3       91.75       79.84     19.13 o
  -8   4   3       14.68        0.35      9.89 o
  -6   4   3      562.74      509.13     27.30 o
  -4   4   3      479.97      579.65     28.67 o
  -2   4   3      161.61      209.51     18.85 o
   0   4   3     1535.70     1616.82     41.67 o
   2   4   3       96.78      105.46     13.74 o
   4   4   3      290.70      268.29     24.32 o
   6   4   3       84.15       83.96     14.55 o
   8   4   3     1051.60     1077.02     38.46 o
  10   4   3        0.64       -3.06      6.63 o
  12   4   3       23.98       19.90      8.27 o
  14   4   3       66.42       47.27     10.83 o
  16   4   3     1500.24     1428.54     42.12 o
  18   4   3     4384.61     4396.48    118.66 o
  20   4   3     1229.57     1289.92     64.75 o
  22   4   3      913.75      732.51     57.51 o
  24   4   3      153.39      123.60     33.52 o
  26   4   3       15.61        5.46     15.11 o
  28   4   3     1343.67     1350.30     74.52 o
  30   4   3       73.56       70.72     26.84 o
  32   4   3      341.41      344.37     73.23 o
 -29   5   3        5.59       -6.94     17.16 o
 -27   5   3       31.44       26.02     21.30 o
 -25   5   3        1.75        8.28     20.42 o
 -23   5   3        5.33       22.50     16.13 o
 -21   5   3      531.40      509.51     50.18 o
 -19   5   3        1.47        4.76     10.73 o
 -17   5   3      211.45      193.48     24.93 o
 -15   5   3      168.03      146.74     24.63 o
 -13   5   3      327.44      366.48     33.25 o
 -11   5   3       16.30        3.14     10.07 o
  -9   5   3        3.12        2.51      9.06 o
  -7   5   3      185.40      202.23     23.94 o
  -5   5   3       13.55       14.21      9.05 o
  -3   5   3        0.26       -2.29      7.62 o
  -1   5   3        1.37        9.15      8.43 o
   1   5   3      155.65      149.06     17.79 o
   3   5   3      839.21      964.24     37.12 o
   5   5   3       83.71       62.08     15.06 o
   7   5   3        0.39       -3.74      8.19 o
   9   5   3      165.06      169.71     25.93 o
  11   5   3       65.96       61.74     15.60 o
  13   5   3        5.08       20.22     11.43 o
  15   5   3       87.12       38.06     18.04 o
  17   5   3      496.09      503.93     51.04 o
  19   5   3       26.04       46.58     21.74 o
  21   5   3      215.54      239.14     37.88 o
  23   5   3       63.60       34.09     31.34 o
  25   5   3        1.14       33.87     36.53 o
  27   5   3      193.26      223.96     39.16 o
  29   5   3       43.51       36.42     24.69 o
 -24   6   3       17.74       -2.68     17.65 o
 -22   6   3      268.56      263.54     43.57 o
 -20   6   3       10.66      -11.86     12.33 o
 -18   6   3      500.23      514.35     51.05 o
 -16   6   3      733.04      731.01     50.53 o
 -14   6   3        0.11       13.19     13.25 o
 -12   6   3     1131.73     1171.54     77.77 o
 -10   6   3      198.60      221.88     35.18 o
  -8   6   3      498.10      403.27     37.62 o
  -6   6   3      136.32      134.43     23.11 o
  -4   6   3       93.05       80.50     14.33 o
  -2   6   3      445.29      442.93     28.95 o
   0   6   3       34.64       13.27     12.81 o
   2   6   3      462.18      371.91     26.98 o
   4   6   3      268.01      212.40     27.49 o
   6   6   3       38.25       25.90     15.27 o
   8   6   3      145.08      152.49     32.90 o
  10   6   3       33.12       36.41     14.65 o
  12   6   3       39.85       14.17     28.29 o
  14   6   3      111.75      141.55     31.06 o
  16   6   3      153.22      101.91     61.20 o
  18   6   3      727.19      847.62    113.59 o
  20   6   3      905.50      892.78     72.82 o
  22   6   3      162.88      147.59     32.74 o
 -15   7   3      279.60      253.70     41.16 o
 -13   7   3       18.01        7.73     17.41 o
 -11   7   3        1.29        2.81     13.64 o
  -9   7   3        6.82      -11.84     11.84 o
  -7   7   3       70.46       82.47     16.97 o
  -5   7   3       65.73       48.80     14.53 o
  -3   7   3      588.16      555.64     35.83 o
  -1   7   3      174.19      165.83     20.98 o
   1   7   3       96.78      139.18     23.13 o
   3   7   3       12.05       29.84     18.25 o
   5   7   3      447.18      465.69     47.15 o
   7   7   3       41.21       42.16     21.80 o
   9   7   3      240.63      200.68     38.35 o
  11   7   3        0.03        2.49     17.34 o
  13   7   3      216.33      326.62     46.33 o
 -38   0   4      105.09       26.52     27.34 o
 -36   0   4     1822.10     1718.56    112.23 o
 -34   0   4       34.28       26.11     25.53 o
 -32   0   4       11.26        1.07     17.05 o
 -30   0   4       35.15       43.78     16.78 o
 -28   0   4      306.16      253.81     31.05 o
 -26   0   4      326.03      349.84     34.02 o
 -24   0   4       72.69      105.53     36.32 o
 -22   0   4      293.30      354.55     32.01 o
 -20   0   4        1.16        2.93      8.27 o
 -18   0   4     2610.17     2551.57     68.78 o
 -16   0   4      678.17      677.05     33.00 o
 -14   0   4     1687.75     1826.40     52.06 o
 -12   0   4    11348.27    11611.09    161.68 o
 -10   0   4      213.14      208.39     27.76 o
  -8   0   4      508.70      528.16     38.37 o
  -6   0   4    12520.74    12932.29    158.77 o
  -4   0   4    12397.02    12421.09    244.58 o
  -2   0   4    25653.14    26670.75    445.62 o
   0   0   4    14327.15    14645.78    269.71 o
   2   0   4    15021.57    15654.61    280.23 o
   4   0   4     3342.42     3831.08     53.49 o
   6   0   4      157.68      192.50     12.66 o
   8   0   4    12591.54    12936.81    159.64 o
  10   0   4     9321.83     9244.75    107.26 o
  12   0   4     3656.92     3812.71     59.78 o
  14   0   4     7536.42     7484.88    124.02 o
  16   0   4     1686.94     1600.74     54.89 o
  18   0   4     2644.04     2462.76     71.94 o
  20   0   4       67.71       41.07     14.42 o
  22   0   4     5147.57     5030.34    115.98 o
  24   0   4       14.90       16.68     12.49 o
  26   0   4      199.30      249.90     33.15 o
  28   0   4     1054.66     1050.07     57.15 o
  30   0   4     1114.78     1260.88     64.64 o
  32   0   4      646.38      561.28     92.57 o
  34   0   4      605.91      646.32     58.78 o
  36   0   4       96.33       54.88     25.00 o
  38   0   4      164.31      169.58     34.51 o
 -39   1   4       29.50       27.02     19.18 o
 -37   1   4      105.41      127.43     29.50 o
 -35   1   4      282.33      327.81     41.78 o
 -33   1   4      140.44      159.98     29.83 o
 -31   1   4      206.91      162.76     23.53 o
 -29   1   4       46.71       45.36     11.29 o
 -27   1   4       40.13       45.39     12.15 o
 -25   1   4       73.07       49.62     15.81 o
 -23   1   4     1189.52     1235.38     36.67 o
 -21   1   4      909.60      897.36     31.99 o
 -19   1   4      254.74      254.57     18.49 o
 -17   1   4      208.91      196.12     16.56 o
 -15   1   4      597.16      596.38     21.84 o
 -13   1   4        7.63       26.70      6.93 o
 -11   1   4     5323.27     5502.55     68.37 o
  -9   1   4     3344.13     3640.71     58.78 o
  -7   1   4     2250.02     2368.64     40.21 o
  -5   1   4     9374.51     9646.93     92.04 o
  -3   1   4     7251.99     7336.44     73.19 o
  -1   1   4     1839.19     1883.20     28.47 o
   1   1   4        7.35       17.13      6.94 o
   3   1   4      638.69      699.05     16.15 o
   5   1   4      294.51      334.00     13.87 o
   7   1   4     2313.73     2381.74     31.25 o
   9   1   4     1305.88     1332.46     23.16 o
  11   1   4     1729.56     1857.88     28.15 o
  13   1   4        8.36       26.41      5.05 o
  15   1   4      409.17      435.15     21.70 o
  17   1   4      244.40      228.98     16.16 o
  19   1   4      700.16      676.37     27.15 o
  21   1   4       73.59      107.59     14.33 o
  23   1   4      331.05      345.94     25.39 o
  25   1   4        2.42        1.52      7.51 o
  27   1   4     1703.50     1698.32     96.23 o
  29   1   4      426.89      363.70     29.53 o
  31   1   4      259.64      238.59     25.28 o
  33   1   4       72.07       73.18     16.07 o
  35   1   4      401.68      369.39     33.15 o
  37   1   4        9.22       22.99     13.76 o
 -38   2   4       49.99       49.03     25.49 o
 -36   2   4      149.02      106.59     27.18 o
 -34   2   4       24.54       11.35     19.52 o
 -32   2   4       61.67       66.67     17.77 o
 -30   2   4        1.43       -1.66      9.82 o
 -28   2   4        2.89        2.09      7.89 o
 -26   2   4      536.42      574.46     31.64 o
 -24   2   4        7.89        8.26      8.32 o
 -22   2   4      538.27      589.06     30.21 o
 -20   2   4      154.01      143.01     15.98 o
 -18   2   4      193.78      152.38     15.92 o
 -16   2   4      928.41      835.18     28.66 o
 -14   2   4      968.56      906.62     28.94 o
 -12   2   4       99.08      108.63     15.79 o
 -10   2   4     1953.54     2041.41     46.21 o
  -8   2   4      444.54      512.10     22.12 o
  -6   2   4     2754.08     2684.71     50.78 o
  -4   2   4      136.76      150.86     11.52 o
  -2   2   4      962.53      921.16     22.58 o
   0   2   4      846.14      785.79     18.66 o
   2   2   4     3868.29     3794.00     61.90 o
   4   2   4      652.25      643.97     20.18 o
   6   2   4      915.41      788.87     23.07 o
   8   2   4     4603.60     4668.17     51.36 o
  10   2   4     1213.69     1110.93     28.32 o
  12   2   4      777.17      782.65     19.81 o
  14   2   4     1193.44     1127.96     46.76 o
  16   2   4     2030.19     1991.41     40.09 o
  18   2   4     1566.84     1488.19     37.11 o
  20   2   4      214.03      226.10     17.52 o
  22   2   4      958.50      952.77     35.41 o
  24   2   4     1231.12     1220.71     41.63 o
  26   2   4      459.88      468.53     31.15 o
  28   2   4     2146.68     2142.38     59.49 o
  30   2   4     3470.29     3572.31     80.65 o
  32   2   4        6.26       10.89     11.28 o
  34   2   4      187.60      241.45     31.74 o
  36   2   4      209.36      223.38     30.98 o
 -35   3   4      164.75      103.33     34.51 o
 -33   3   4      939.14      878.37     54.10 o
 -31   3   4     1096.64     1066.62     50.69 o
 -29   3   4     1059.88     1173.97     51.76 o
 -27   3   4      287.35      332.72     27.15 o
 -25   3   4      516.85      486.76     31.19 o
 -23   3   4      977.33      984.84     37.14 o
 -21   3   4      839.29      882.71     65.27 o
 -19   3   4      884.98      884.69     49.68 o
 -17   3   4     1874.33     1929.46     54.94 o
 -15   3   4      499.28      516.70     31.19 o
 -13   3   4     3455.26     3390.87     71.07 o
 -11   3   4     4796.82     4611.56     83.32 o
  -9   3   4     2772.56     2891.72     62.31 o
  -7   3   4     2927.32     3082.14     63.86 o
  -5   3   4     2996.60     3150.46     42.87 o
  -3   3   4    11857.38    11960.46    122.78 o
  -1   3   4      437.11      463.48     18.43 o
   1   3   4     6210.56     6045.37     67.07 o
   3   3   4       13.06       13.33      5.91 o
   5   3   4     4512.83     4352.08     82.06 o
   7   3   4      747.78      637.26     23.89 o
   9   3   4     2786.77     2868.52     47.13 o
  11   3   4      141.62      181.12     14.78 o
  13   3   4     1971.80     1848.38     51.51 o
  15   3   4      661.43      660.65     31.86 o
  17   3   4     4829.80     4918.99     71.28 o
  19   3   4     1621.21     1508.24     38.80 o
  21   3   4      483.58      522.99     31.32 o
  23   3   4      155.40      159.57     18.74 o
  25   3   4     1432.06     1463.74     48.03 o
  27   3   4        9.26        9.35      9.72 o
  29   3   4      174.62      131.38     38.56 o
  31   3   4       80.15       60.09     18.31 o
  33   3   4       15.66       10.48     14.28 o
 -32   4   4       17.20       28.72     16.50 o
 -30   4   4       36.15       28.64     18.33 o
 -28   4   4     1245.37     1250.43    129.09 o
 -26   4   4        0.53      -10.90     10.90 o
 -24   4   4        4.68       13.58     15.73 o
 -22   4   4       24.14       17.25     12.04 o
 -20   4   4      591.68      590.06     49.35 o
 -18   4   4       17.95        7.14      9.41 o
 -16   4   4      425.50      483.00     34.59 o
 -14   4   4      229.57      265.84     29.73 o
 -12   4   4        9.96        0.77      9.37 o
 -10   4   4      684.50      629.17     55.66 o
  -8   4   4      343.24      350.64     34.85 o
  -6   4   4      268.02      268.29     45.11 o
  -4   4   4        4.68       19.19      9.17 o
  -2   4   4       42.82       37.44      8.80 o
   0   4   4        6.32        9.36      7.17 o
   2   4   4     2925.36     2814.81     57.25 o
   4   4   4      448.59      439.18     30.44 o
   6   4   4      897.56      960.46     48.15 o
   8   4   4     1410.63     1427.09     46.43 o
  10   4   4     1094.84     1051.54     30.67 o
  12   4   4      575.43      526.66     28.37 o
  14   4   4      587.71      628.73     27.98 o
  16   4   4      138.61      153.05     16.25 o
  18   4   4       26.79       36.97     11.22 o
  20   4   4      366.83      339.14     30.94 o
  22   4   4      624.44      610.90     54.26 o
  24   4   4       19.59       17.45     16.31 o
  26   4   4      355.30      480.86     52.45 o
  28   4   4       10.14       23.07     19.72 o
  30   4   4      146.35      183.69     58.03 o
 -29   5   4      405.88      361.57    162.08 o
 -27   5   4      226.68      214.90     37.76 o
 -25   5   4       44.61       58.32     38.87 o
 -23   5   4     1969.53     2097.69     71.66 o
 -21   5   4      495.14      515.51     41.23 o
 -19   5   4     1312.61     1428.33     58.62 o
 -17   5   4     1385.99     1342.00     54.54 o
 -15   5   4     1078.54     1145.10     70.22 o
 -13   5   4     4809.42     4823.29    104.00 o
 -11   5   4     2910.11     2866.99     77.04 o
  -9   5   4     2432.46     2490.56     70.88 o
  -7   5   4     1970.66     1944.94     71.81 o
  -5   5   4      351.53      331.00     26.86 o
  -3   5   4     9482.59     9382.12    113.17 o
  -1   5   4     1365.10     1351.90     38.98 o
   1   5   4     5391.46     5508.88     92.86 o
   3   5   4      989.98      931.49     42.98 o
   5   5   4     3506.01     3447.37     84.73 o
   7   5   4      303.83      321.61     31.18 o
   9   5   4      926.68     1051.94     46.36 o
  11   5   4      284.37      221.56     26.65 o
  13   5   4       21.14       50.00     14.50 o
  15   5   4      300.49      387.23     35.59 o
  17   5   4     4481.49     4422.88    104.07 o
  19   5   4      236.16      258.88     82.70 o
  21   5   4     1208.37     1274.00     70.99 o
  23   5   4       53.13       26.92     50.40 o
  25   5   4      229.71      275.77     78.25 o
  27   5   4       15.78        5.14     20.96 o
 -22   6   4        2.36       -1.24     15.70 o
 -20   6   4      110.85       79.58     21.27 o
 -18   6   4        9.02       -6.59     12.91 o
 -16   6   4       78.69       28.06     15.78 o
 -14   6   4        0.21       18.54     14.36 o
 -12   6   4      216.84      256.77     30.84 o
 -10   6   4      371.23      334.16     53.52 o
  -8   6   4      580.84      583.09     44.51 o
  -6   6   4      238.85      200.59     29.07 o
  -4   6   4      218.93      224.47     21.78 o
  -2   6   4      300.70      304.34     35.02 o
   0   6   4      356.72      302.94     24.83 o
   2   6   4        1.96        8.32     10.51 o
   4   6   4       58.14       52.74     17.06 o
   6   6   4       25.52       17.38     12.45 o
   8   6   4      136.26      137.74     23.30 o
  10   6   4        3.44      -10.84     10.84 o
  12   6   4      188.78      166.93     26.30 o
  14   6   4       40.64       38.23     15.72 o
  16   6   4        2.85       15.88     28.66 o
  18   6   4        8.87       -7.04     17.43 o
  20   6   4      183.04      110.99     30.60 o
 -11   7   4      953.70     1051.78     65.01 o
  -9   7   4      856.58      897.47     49.58 o
  -7   7   4     1132.70     1149.78     52.06 o
  -5   7   4      572.38      614.63     61.28 o
  -3   7   4     2462.85     2406.02     71.01 o
  -1   7   4      113.51      122.61     18.06 o
   1   7   4     1201.03     1127.81     55.02 o
   3   7   4       25.28       28.98     14.36 o
   5   7   4      662.62      736.71     47.85 o
   7   7   4       41.84       19.76     16.33 o
   9   7   4      411.26      373.99     45.67 o
  11   7   4        3.74      -13.31     17.91 o
 -37   1   5     1396.81     1177.85    107.29 o
 -35   1   5        2.68       29.25     16.21 o
 -33   1   5     2260.63     2130.82    108.60 o
 -31   1   5     2283.19     2199.87     57.44 o
 -29   1   5      230.87      237.04     22.72 o
 -27   1   5     1290.12     1230.07     40.02 o
 -25   1   5      601.88      628.83     30.35 o
 -23   1   5     3670.18     3612.30     66.69 o
 -21   1   5     2026.29     1921.21     56.24 o
 -19   1   5      698.66      671.91     32.21 o
 -17   1   5     1717.59     1815.96     41.23 o
 -15   1   5      485.74      418.47     20.52 o
 -13   1   5      395.45      371.52     37.50 o
 -11   1   5     3898.83     3848.77     61.12 o
  -9   1   5     1867.26     1867.75     34.15 o
  -7   1   5      237.86      229.71     12.09 o
  -5   1   5     1809.71     1882.71     37.27 o
  -3   1   5    29258.27    30214.16    378.88 o
  -1   1   5       77.69       62.56      7.63 o
   1   1   5     1652.64     1644.09     27.52 o
   3   1   5     1117.49      996.52     37.63 o
   5   1   5     1032.88     1136.72     22.78 o
   7   1   5      947.62     1104.08     21.87 o
   9   1   5      196.03      182.59     11.03 o
  11   1   5       40.47       70.86      7.46 o
  13   1   5        0.28        4.10      4.41 o
  15   1   5       58.16       56.88      8.71 o
  17   1   5      151.07      181.85     18.58 o
  19   1   5     1787.44     1702.95     43.99 o
  21   1   5     1681.73     1678.27     51.86 o
  23   1   5      151.28      118.97     15.97 o
  25   1   5        0.79        7.77      8.73 o
  27   1   5      219.97      284.17     25.71 o
  29   1   5        0.15        6.45      9.49 o
  31   1   5      146.85      120.08     19.27 o
  33   1   5     1017.66     1014.60     69.85 o
  35   1   5       12.07       15.68     12.81 o
 -36   2   5       10.18       10.71     16.94 o
 -34   2   5       21.38       44.55     18.69 o
 -32   2   5        3.62      -10.25     11.23 o
 -30   2   5       81.90       71.55     25.04 o
 -28   2   5        0.92        4.96      8.45 o
 -26   2   5       28.74       37.24     10.49 o
 -24   2   5       22.29       39.96     11.15 o
 -22   2   5      180.34      169.45     26.74 o
 -20   2   5        3.26        4.17      7.18 o
 -18   2   5     3442.48     3401.67     63.41 o
 -16   2   5        1.50        5.34      6.65 o
 -14   2   5      313.26      355.76     28.19 o
 -12   2   5       44.61       60.30     10.26 o
 -10   2   5      195.46      183.23     15.25 o
  -8   2   5        0.21       -3.28      4.97 o
  -6   2   5      410.47      330.76     16.93 o
  -4   2   5       47.31       59.85      8.76 o
  -2   2   5      367.83      309.01     11.15 o
   0   2   5      121.19      167.70     31.88 o
   2   2   5     4762.23     4842.97     56.85 o
   4   2   5       15.73       31.21      6.09 o
   6   2   5     3180.46     3050.13     44.35 o
   8   2   5       92.38       74.42      8.28 o
  10   2   5     6319.46     6185.94     65.12 o
  12   2   5        6.62        4.02      4.97 o
  14   2   5     1514.08     1478.32     34.26 o
  16   2   5      113.07       99.57     11.86 o
  18   2   5      710.42      707.40     26.34 o
  20   2   5     1751.28     1725.28     47.08 o
  22   2   5     2350.15     2400.79     58.26 o
  24   2   5       14.16        6.55      8.67 o
  26   2   5     1642.72     1553.20     49.53 o
  28   2   5      319.48      296.54     27.77 o
  30   2   5     2143.86     2195.69     63.50 o
  32   2   5        1.66        4.05     12.35 o
  34   2   5       95.02       85.71     19.21 o
 -35   3   5      323.90      340.76     37.11 o
 -33   3   5      387.39      408.47     39.23 o
 -31   3   5     1118.29     1121.44     64.07 o
 -29   3   5      886.51     1011.55     50.05 o
 -27   3   5      232.55      217.23     23.42 o
 -25   3   5      438.08      454.21     31.71 o
 -23   3   5     2541.89     2602.53     62.46 o
 -21   3   5      198.90      187.13     24.04 o
 -19   3   5     1054.64     1049.51     37.43 o
 -17   3   5      416.31      387.59     26.44 o
 -15   3   5      224.57      211.25     30.64 o
 -13   3   5     2435.51     2442.15     60.48 o
 -11   3   5     2912.76     2781.91     63.21 o
  -9   3   5     1162.21     1165.53     46.75 o
  -7   3   5      251.52      318.10     23.51 o
  -5   3   5      331.33      366.60     24.15 o
  -3   3   5      706.47      627.06     17.93 o
  -1   3   5      191.80      200.01     14.77 o
   1   3   5       10.78       16.43      8.91 o
   3   3   5      117.35      127.60     12.86 o
   5   3   5     2003.61     2110.05     43.82 o
   7   3   5     2158.54     2170.84     45.57 o
   9   3   5      160.33      178.11     15.08 o
  11   3   5      267.83      301.68     16.95 o
  13   3   5     2418.94     2385.59     46.79 o
  15   3   5       37.55       42.67      9.52 o
  17   3   5        2.01       -1.04      6.92 o
  19   3   5      363.59      332.29     28.96 o
  21   3   5       26.99       15.45     10.22 o
  23   3   5      234.95      227.85     23.43 o
  25   3   5        1.49       12.21     10.05 o
  27   3   5       69.16       78.77     16.52 o
  29   3   5        8.62        2.14     10.10 o
  31   3   5       19.45        6.70     11.65 o
  33   3   5        8.42        4.81     14.50 o
 -32   4   5       97.17       68.04     20.61 o
 -30   4   5        3.90      -11.54     11.54 o
 -28   4   5        5.93        3.19     12.74 o
 -26   4   5      689.93      703.61     40.92 o
 -24   4   5      106.45      110.41     18.39 o
 -22   4   5      144.42      183.85     27.59 o
 -20   4   5        4.59        1.15     10.14 o
 -18   4   5     1370.99     1369.92     51.08 o
 -16   4   5      361.43      369.34     59.54 o
 -14   4   5      761.13      767.31     38.42 o
 -12   4   5      332.06      317.66     40.00 o
 -10   4   5     2851.60     2816.44     70.02 o
  -8   4   5      175.91      122.64     19.09 o
  -6   4   5     3623.62     3473.31     76.30 o
  -4   4   5      208.97      222.12     27.01 o
  -2   4   5     3098.83     3061.17     69.12 o
   0   4   5     1020.58     1159.54     36.46 o
   2   4   5     6980.98     6686.48    111.65 o
   4   4   5      444.10      397.89     29.52 o
   6   4   5     3322.77     3050.87     71.84 o
   8   4   5      296.52      310.58     27.53 o
  10   4   5    13088.80    12703.51    148.37 o
  12   4   5       84.99       71.14     21.75 o
  14   4   5     4474.49     4388.38     70.41 o
  16   4   5      282.53      229.26     19.97 o
  18   4   5      549.48      586.52     30.09 o
  20   4   5       97.77      112.60     15.43 o
  22   4   5     1987.76     2079.02     64.20 o
  24   4   5       44.17       71.35     15.53 o
  26   4   5     1351.72     1531.56     79.02 o
  28   4   5       10.66       42.79     24.67 o
  30   4   5     1287.06     1488.64    116.31 o
 -27   5   5        0.27        1.39     21.87 o
 -25   5   5        1.60       -5.41     12.50 o
 -23   5   5      183.27      157.09     24.88 o
 -21   5   5      119.02       91.76     27.37 o
 -19   5   5        2.77        5.21     12.95 o
 -17   5   5      277.72      297.23     36.64 o
 -15   5   5       20.09       18.68     13.09 o
 -13   5   5      270.66      280.61     29.83 o
 -11   5   5      241.86      251.69     27.68 o
  -9   5   5       56.90       50.21     14.27 o
  -7   5   5       78.75       81.68     16.93 o
  -5   5   5       73.35       78.11     15.88 o
  -3   5   5      398.24      439.59     26.43 o
  -1   5   5      779.06      710.60     37.63 o
   1   5   5      521.15      519.48     32.34 o
   3   5   5      323.66      316.95     30.21 o
   5   5   5     1003.64     1019.94     45.34 o
   7   5   5      437.99      467.07     36.94 o
   9   5   5       36.20       41.67     14.57 o
  11   5   5       87.55       85.51     32.17 o
  13   5   5       16.75        7.38     11.08 o
  15   5   5      114.91      148.75     23.19 o
  17   5   5       17.64       13.89     13.20 o
  19   5   5       74.48       45.78     16.69 o
  21   5   5        2.70       -0.05     16.24 o
  23   5   5       12.14       26.61     19.58 o
  25   5   5        1.10       20.86     20.34 o
 -20   6   5      216.48      259.12     72.55 o
 -18   6   5      592.05      617.87     48.73 o
 -16   6   5       77.41      108.06     32.73 o
 -14   6   5       23.15       50.11     17.86 o
 -12   6   5      102.38       68.68     18.82 o
 -10   6   5      767.26      825.90     62.03 o
  -8   6   5        0.61        8.62     13.48 o
  -6   6   5     1035.12      969.05     43.53 o
  -4   6   5      732.68      724.09     36.40 o
  -2   6   5      283.19      285.17     24.52 o
   0   6   5      193.95      204.06     20.83 o
   2   6   5     1727.79     1899.20     59.05 o
   4   6   5        5.36        4.10     11.55 o
   6   6   5     2061.93     1837.55     67.89 o
   8   6   5       33.10       37.99     16.43 o
  10   6   5     3918.17     4070.12    136.94 o
  12   6   5      274.26      236.36     46.41 o
  14   6   5     1679.49     1768.07     85.61 o
  16   6   5      161.46      242.64     32.08 o
  18   6   5     1340.53     1611.36     83.75 o
  -7   7   5        0.75      -11.49     11.49 o
  -5   7   5        0.10       -3.62     12.02 o
  -3   7   5       91.32       37.48     13.44 o
  -1   7   5      224.59      275.19     39.20 o
   1   7   5        3.14        1.22     11.55 o
   3   7   5      314.54      397.45     35.99 o
   5   7   5        0.36       15.66     14.78 o
 -34   0   6        2.82       25.61     24.13 o
 -32   0   6      443.67      407.63     64.09 o
 -30   0   6      279.72      346.22     57.25 o
 -28   0   6     2370.04     2187.17    109.12 o
 -26   0   6     4185.27     4327.58    200.20 o
 -24   0   6     1504.80     1491.02     60.70 o
 -22   0   6     2065.75     2114.96     70.40 o
 -20   0   6      959.42     1014.66     46.32 o
 -18   0   6    13966.00    13985.23    207.55 o
 -16   0   6       24.02       15.80      9.81 o
 -14   0   6     8867.35     8650.37    188.02 o
 -12   0   6      274.06      260.66     42.51 o
 -10   0   6    31443.44    30678.63    553.16 o
  -8   0   6      212.66      194.08     36.25 o
  -6   0   6    12652.03    11908.65    268.24 o
  -4   0   6    18049.70    18166.69    358.42 o
  -2   0   6        5.81       19.27     16.97 o
   0   0   6     1416.38     1644.72     77.97 o
   2   0   6    45490.36    45659.89    734.20 o
   4   0   6       32.47       32.36      7.00 o
   6   0   6    22503.24    22212.85    219.71 o
   8   0   6     3042.39     3265.62     58.33 o
  10   0   6    11494.37    11247.19    134.40 o
  12   0   6      259.62      283.43     19.95 o
  14   0   6     6380.00     5885.38    115.07 o
  16   0   6       72.32       55.31     14.79 o
  18   0   6     1815.30     1729.35     62.25 o
  20   0   6     1312.86     1151.75     53.31 o
  22   0   6      659.52      629.88     46.28 o
  24   0   6       32.77       25.38     27.80 o
  26   0   6      320.11      354.41     41.72 o
  28   0   6      183.47      158.66     28.61 o
  30   0   6     2179.48     2035.85     85.00 o
  32   0   6      205.82      178.86     44.81 o
  34   0   6      328.58      409.80     77.14 o
 -35   1   6        0.26       23.64     23.80 o
 -33   1   6      153.99      195.70     48.43 o
 -31   1   6      109.20      122.06     26.34 o
 -29   1   6       81.16       84.17     18.02 o
 -27   1   6        5.49        4.95      8.83 o
 -25   1   6        9.85        4.04      8.87 o
 -23   1   6       80.82       58.76     19.62 o
 -21   1   6      641.02      672.35     29.07 o
 -19   1   6      186.43      186.91     17.25 o
 -17   1   6      856.46      848.05     28.42 o
 -15   1   6       15.12       15.43      6.85 o
 -13   1   6      116.24      135.19     12.85 o
 -11   1   6      527.07      511.17     25.07 o
  -9   1   6      788.25      763.60     81.28 o
  -7   1   6     2059.95     2172.11     69.73 o
  -5   1   6      454.89      491.51     36.81 o
  -3   1   6      151.82      199.09     25.41 o
  -1   1   6        1.86        5.39      8.97 o
   1   1   6       31.94       41.41      6.60 o
   3   1   6      168.90      170.41     10.58 o
   5   1   6     1779.34     1904.11     31.54 o
   7   1   6      730.22      737.47     18.92 o
   9   1   6      372.52      385.30     22.53 o
  11   1   6      143.83      131.46     12.89 o
  13   1   6       63.04       61.40      9.05 o
  15   1   6       34.08       38.08      8.55 o
  17   1   6      695.57      743.31     29.50 o
  19   1   6     1882.20     1726.21     45.53 o
  21   1   6      604.44      550.49     30.61 o
  23   1   6       46.28       21.86      9.25 o
  25   1   6      111.10      112.45     25.69 o
  27   1   6      598.98      572.24     35.81 o
  29   1   6      157.58      163.50     24.61 o
  31   1   6        8.43       15.69     11.13 o
  33   1   6        7.04       12.25     11.67 o
 -34   2   6        8.16       59.79     31.79 o
 -32   2   6      638.72      722.10     85.36 o
 -30   2   6      117.51      173.27     30.95 o
 -28   2   6     1520.03     1507.17     57.59 o
 -26   2   6     1728.84     1745.11     50.54 o
 -24   2   6     2266.92     2184.57     84.90 o
 -22   2   6     1050.59     1113.94     38.50 o
 -20   2   6     2703.86     2689.59     65.75 o
 -18   2   6     8200.17     8332.93    132.06 o
 -16   2   6        0.41        6.46      7.71 o
 -14   2   6     2366.58     2275.32     48.45 o
 -12   2   6      726.42      766.92     27.31 o
 -10   2   6     4061.74     4043.16     62.77 o
  -8   2   6        1.57        2.91      5.86 o
  -6   2   6     4370.47     4059.63     59.67 o
  -4   2   6      365.86      366.76     14.73 o
  -2   2   6     4536.88     4369.07     48.39 o
   0   2   6      732.56      806.53     21.62 o
   2   2   6    13215.37    12931.00    115.20 o
   4   2   6        0.95        9.35      5.53 o
   6   2   6     7939.74     7983.48     83.99 o
   8   2   6        7.50       -3.11      5.11 o
  10   2   6    18470.03    18385.68    143.37 o
  12   2   6      484.95      521.25     22.19 o
  14   2   6     1990.24     1900.52     40.86 o
  16   2   6      552.31      560.16     30.27 o
  18   2   6     1435.23     1422.12     48.36 o
  20   2   6     1002.39     1067.23     37.99 o
  22   2   6     5008.82     4951.64     87.74 o
  24   2   6      853.19      781.59     47.26 o
  26   2   6       49.85       76.62     15.34 o
  28   2   6       79.65       45.09     13.68 o
  30   2   6      422.43      468.81     35.82 o
  32   2   6      118.40      100.94     18.99 o
 -33   3   6       33.52       18.61     25.61 o
 -31   3   6       18.29       23.80     24.79 o
 -29   3   6      163.30      173.35     25.59 o
 -27   3   6       55.92       76.54     18.21 o
 -25   3   6       31.79       43.26     17.55 o
 -23   3   6      165.75      130.25     18.25 o
 -21   3   6      410.16      432.40     30.09 o
 -19   3   6      196.36      230.47     23.41 o
 -17   3   6      683.85      691.41     33.39 o
 -15   3   6        0.48       -3.21      7.68 o
 -13   3   6       16.95        9.72      8.89 o
 -11   3   6       22.27       11.03     12.79 o
  -9   3   6       98.78       74.71     22.24 o
  -7   3   6       65.93       98.93     13.43 o
  -5   3   6      253.85      270.71     17.09 o
  -3   3   6      261.41      340.38     23.89 o
  -1   3   6      791.53      860.66     22.80 o
   1   3   6      583.61      571.74     21.29 o
   3   3   6        8.73        5.72      5.64 o
   5   3   6        0.18       -4.01      5.52 o
   7   3   6      910.16      887.75     29.86 o
   9   3   6      289.00      303.55     17.67 o
  11   3   6     1328.87     1357.36     35.12 o
  13   3   6      858.53      926.57     29.75 o
  15   3   6      770.82      801.51     28.57 o
  17   3   6      286.72      307.88     22.09 o
  19   3   6       35.36       43.10     12.31 o
  21   3   6      159.22      207.55     22.67 o
  23   3   6      164.45      194.86     21.95 o
  25   3   6      465.13      522.70     53.18 o
  27   3   6        6.28       -2.58     10.47 o
  29   3   6       58.67       79.26     23.24 o
  31   3   6       33.68       18.11     15.05 o
 -30   4   6        1.70      -18.53     18.53 o
 -28   4   6       79.68       63.18     24.46 o
 -26   4   6      191.84      236.21     30.35 o
 -24   4   6      188.75      208.50     24.69 o
 -22   4   6      341.90      360.97     30.12 o
 -20   4   6      604.98      678.19     38.66 o
 -18   4   6     2959.16     2921.33     68.59 o
 -16   4   6       22.13       18.66     10.14 o
 -14   4   6      278.31      324.53     32.94 o
 -12   4   6       39.60       35.94     15.42 o
 -10   4   6      475.58      462.03     39.44 o
  -8   4   6        0.26        5.33     10.16 o
  -6   4   6     1205.55     1254.12     38.14 o
  -4   4   6       83.70       72.85     11.15 o
  -2   4   6     1012.64     1002.72     30.28 o
   0   4   6        0.03       13.19      9.14 o
   2   4   6     2691.32     2632.57     66.40 o
   4   4   6      978.42      954.23     39.88 o
   6   4   6      499.10      422.14     31.16 o
   8   4   6      473.27      489.45     38.69 o
  10   4   6      751.61      732.57     32.51 o
  12   4   6     2824.48     2699.87     78.37 o
  14   4   6      621.13      641.34     34.82 o
  16   4   6       83.22      110.79     14.85 o
  18   4   6       54.04       77.81     13.80 o
  20   4   6        1.28        4.26      8.94 o
  22   4   6       19.51       18.75     12.76 o
  24   4   6      177.43      252.84     26.47 o
  26   4   6       27.56       31.31     13.95 o
  28   4   6        0.01      -14.29     14.29 o
 -25   5   6      469.39      402.77     41.09 o
 -23   5   6       21.29       31.75     16.01 o
 -21   5   6      643.78      564.80     82.76 o
 -19   5   6       69.02       82.98     33.44 o
 -17   5   6      232.56      182.09     33.60 o
 -15   5   6      191.21      164.83     33.05 o
 -13   5   6        0.38        1.98     11.34 o
 -11   5   6      382.31      300.32     55.60 o
  -9   5   6      336.66      375.99     33.64 o
  -7   5   6        0.13        2.85      9.68 o
  -5   5   6       27.34       19.11     13.48 o
  -3   5   6      803.51      849.64     37.53 o
  -1   5   6      636.82      646.61     35.49 o
   1   5   6      279.56      351.38     33.42 o
   3   5   6      159.88      180.26     24.14 o
   5   5   6      320.71      333.73     31.96 o
   7   5   6      216.12      203.43     25.65 o
   9   5   6      344.78      298.54     26.47 o
  11   5   6       47.27       62.50     16.40 o
  13   5   6        0.74       11.93     12.36 o
  15   5   6       43.17       66.04     18.29 o
  17   5   6      351.93      382.26     36.88 o
  19   5   6      207.10      160.83     25.88 o
  21   5   6       46.80       19.64     23.42 o
  23   5   6      204.28      237.53     50.12 o
 -18   6   6       25.10       29.95     34.51 o
 -16   6   6       20.47       39.19     18.05 o
 -14   6   6       14.33       13.92     16.54 o
 -12   6   6        3.19        9.17     23.73 o
 -10   6   6        0.10      -13.79     13.79 o
  -8   6   6       89.57       89.69     16.74 o
  -6   6   6      391.36      477.34     35.05 o
  -4   6   6       39.82       34.02     15.70 o
  -2   6   6       35.19       44.42     12.70 o
   0   6   6       96.77      107.12     18.60 o
   2   6   6       34.67       33.33     13.67 o
   4   6   6       49.67       20.30     13.24 o
   6   6   6      244.86      299.54     39.81 o
   8   6   6      314.50      265.32     32.45 o
  10   6   6        3.15       16.45     14.56 o
  12   6   6       35.47        2.14     31.35 o
  14   6   6        0.64       10.79     18.03 o
  16   6   6        0.05        5.87     15.41 o
 -35   1   7       39.51       28.91     29.65 o
 -33   1   7      146.76      146.23     30.69 o
 -31   1   7       94.47       77.75     22.53 o
 -29   1   7      704.64      626.80     92.86 o
 -27   1   7       74.61       84.46     64.45 o
 -25   1   7      158.17      177.00     30.47 o
 -23   1   7       34.50       34.02     15.93 o
 -21   1   7      203.48      249.32     35.00 o
 -19   1   7     1275.83     1246.60     61.16 o
 -17   1   7       52.09       14.50     16.27 o
 -15   1   7     1980.38     1818.06     73.02 o
 -13   1   7     3847.27     3532.30    127.35 o
 -11   1   7     1208.52     1208.97     56.17 o
  -9   1   7       89.40       78.89     19.49 o
  -7   1   7      193.46      182.12     46.79 o
  -5   1   7     6021.16     6171.86    130.87 o
  -3   1   7     6268.05     6560.90    151.79 o
  -1   1   7     1828.41     1694.66     62.54 o
   1   1   7      263.29      359.65     33.43 o
   3   1   7     2109.74     2044.98     54.09 o
   5   1   7        0.32        4.58      8.26 o
   7   1   7     2952.56     2908.21     58.97 o
   9   1   7      132.25      113.64     14.20 o
  11   1   7     1682.90     1633.77     49.84 o
  13   1   7      397.40      424.43     30.16 o
  15   1   7     9990.91     9815.16    180.69 o
  17   1   7     1100.23     1170.85     76.50 o
  19   1   7     4992.96     4884.93    125.64 o
  21   1   7      271.38      269.54     31.30 o
  23   1   7     2903.63     2799.46     81.23 o
  25   1   7     4416.19     4279.90     84.62 o
  27   1   7     1179.90     1254.92     61.62 o
  29   1   7      229.29      250.82     26.04 o
  31   1   7      295.01      360.31     37.48 o
 -34   2   7        0.79        4.36     24.21 o
 -32   2   7       57.96       46.51     48.92 o
 -30   2   7       55.77       41.16     55.88 o
 -28   2   7      360.56      396.45     46.93 o
 -26   2   7     1343.94     1304.92     69.15 o
 -24   2   7      346.26      400.14     46.31 o
 -22   2   7       98.00       57.71     28.09 o
 -20   2   7       49.49       49.63     19.43 o
 -18   2   7       53.11       39.98     17.13 o
 -16   2   7      760.12      771.75     67.17 o
 -14   2   7     1016.63     1099.60     58.26 o
 -12   2   7      508.83      484.30     45.50 o
 -10   2   7      921.61      976.28     53.30 o
  -8   2   7       43.80       14.46     12.57 o
  -6   2   7      615.38      549.68     44.95 o
  -4   2   7      352.92      319.30     62.82 o
  -2   2   7     1101.70     1087.17     40.18 o
   0   2   7     1098.64     1130.86     41.23 o
   2   2   7     4041.68     4074.41     80.39 o
   4   2   7     1122.95     1073.76     39.79 o
   6   2   7       69.95       88.72     15.16 o
   8   2   7       69.63       75.37     13.56 o
  10   2   7       49.57       66.76     17.70 o
  12   2   7      106.32       97.67     16.70 o
  14   2   7     3002.15     3000.54     72.78 o
  16   2   7     1223.87     1279.30     72.26 o
  18   2   7      780.94      758.50     62.84 o
  20   2   7      899.16      799.73     56.47 o
  22   2   7       53.09       34.92     28.94 o
  24   2   7      477.89      534.71     40.54 o
  26   2   7        1.76       12.26     12.32 o
  28   2   7       45.49       29.94     25.07 o
  30   2   7       15.41        5.22     15.04 o
 -31   3   7      178.39      133.76     33.01 o
 -29   3   7      249.39      204.79     37.52 o
 -27   3   7      116.15      117.59     30.37 o
 -25   3   7      130.22      144.23     30.34 o
 -23   3   7       29.54       34.20     17.92 o
 -21   3   7      493.99      490.41     51.75 o
 -19   3   7      472.59      537.47     69.45 o
 -17   3   7       59.84       58.71     20.22 o
 -15   3   7      313.10      358.99     42.91 o
 -13   3   7     1736.32     1698.43     76.57 o
 -11   3   7        0.02        2.79     10.72 o
  -9   3   7      738.24      689.25     54.06 o
  -7   3   7       49.41       19.48     14.76 o
  -5   3   7     3942.37     3956.15    112.39 o
  -3   3   7       75.27       71.43     19.87 o
  -1   3   7     1127.77     1237.01     59.80 o
   1   3   7      451.93      489.66     44.12 o
   3   3   7      345.07      410.63     29.80 o
   5   3   7      425.65      385.55     29.20 o
   7   3   7     1032.01     1017.67     40.17 o
   9   3   7      138.91      138.87     23.14 o
  11   3   7     2797.26     2666.87     69.24 o
  13   3   7      500.13      479.28     34.37 o
  15   3   7     5779.35     5613.08    148.44 o
  17   3   7      220.76      243.33     32.35 o
  19   3   7      832.14      916.76     57.04 o
  21   3   7       51.27       47.19     25.53 o
  23   3   7      519.11      639.68     49.00 o
  25   3   7      596.60      623.87     57.67 o
  27   3   7      259.12      292.06     34.26 o
 -28   4   7      183.19      151.46     34.25 o
 -26   4   7      502.04      448.50     52.76 o
 -24   4   7      410.89      483.60    125.92 o
 -22   4   7      656.95      742.45     66.27 o
 -20   4   7      220.73      258.31     45.10 o
 -18   4   7     1815.68     1822.36     86.23 o
 -16   4   7      623.77      738.37     62.53 o
 -14   4   7     1848.32     1877.98     85.09 o
 -12   4   7     1891.99     2041.95    113.25 o
 -10   4   7      545.48      664.26     89.52 o
  -8   4   7     2654.65     2500.80    111.43 o
  -6   4   7     1787.05     1824.57     79.40 o
  -4   4   7     1315.18     1347.35    107.88 o
  -2   4   7      665.74      592.56     50.98 o
   0   4   7      160.36      161.89     41.97 o
   2   4   7     1460.58     1514.13     68.09 o
   4   4   7     1621.29     1595.70    141.31 o
   6   4   7      669.27      624.03    101.56 o
   8   4   7     1764.94     1843.05     75.41 o
  10   4   7        2.84      -10.94     11.20 o
  12   4   7      368.47      420.54     44.26 o
  14   4   7      439.86      399.11     42.84 o
  16   4   7      237.35      251.13     35.03 o
  18   4   7      227.67      248.45     35.34 o
  20   4   7      472.11      465.78     48.32 o
  22   4   7      493.20      535.87     53.66 o
  24   4   7      260.73      243.46     46.00 o
 -23   5   7      121.43       65.73     24.97 o
 -21   5   7        4.94       13.42     17.83 o
 -19   5   7      718.91      693.92     65.45 o
 -17   5   7       36.39       24.98     19.64 o
 -15   5   7      627.17      620.13     62.11 o
 -13   5   7       44.28        9.96     17.32 o
 -11   5   7      151.02      165.39     46.62 o
  -9   5   7      224.68      153.54     44.32 o
  -7   5   7      514.27      485.35     75.63 o
  -5   5   7      203.39      172.98     47.77 o
  -3   5   7      104.66       26.69     26.77 o
  -1   5   7      229.34      171.25     46.87 o
   1   5   7       15.20       24.38     23.22 o
   3   5   7        3.10        8.65     22.32 o
   5   5   7        4.28       35.25     24.87 o
   7   5   7      167.02      192.08     48.43 o
   9   5   7      180.58      222.34     37.56 o
  11   5   7        6.19       20.97     17.99 o
  13   5   7       14.75       18.45     26.77 o
  15   5   7      184.47      118.86     42.09 o
  17   5   7      153.64      135.49     39.70 o
  19   5   7      290.19      277.35     59.47 o
 -14   6   7      658.60      863.15    105.79 o
 -12   6   7      364.56      425.81     79.16 o
 -10   6   7      166.43      140.68     44.15 o
  -8   6   7      419.34      407.29     73.15 o
  -6   6   7      796.62      941.11    107.12 o
  -4   6   7       41.43       39.20     32.20 o
  -2   6   7      730.54      878.78    103.00 o
   0   6   7        1.47       13.92     25.28 o
   2   6   7      818.95      961.89    108.20 o
   4   6   7      460.79      431.36     76.04 o
   6   6   7      588.40      487.34     81.57 o
   8   6   7      311.76      321.01     67.96 o
  10   6   7      393.99      494.85     80.73 o
 -32   0   8      756.41      709.95     88.08 o
 -30   0   8      270.26      335.50     62.03 o
 -28   0   8      518.55      697.16     86.34 o
 -26   0   8      231.40      259.55     52.14 o
 -24   0   8     1221.03     1359.10     99.09 o
 -22   0   8      321.89      356.28     60.38 o
 -20   0   8      343.15      311.48     55.36 o
 -18   0   8       91.18       94.72     33.93 o
 -16   0   8    12781.83    12613.67    323.95 o
 -14   0   8     2065.01     1917.79    109.90 o
 -12   0   8     9440.65     8785.99    252.13 o
 -10   0   8      394.55      348.50     54.38 o
  -8   0   8      472.72      650.50     70.36 o
  -6   0   8     5592.77     5382.15    180.35 o
  -4   0   8      974.05      809.85     66.20 o
  -2   0   8     4145.16     3568.05    138.10 o
   0   0   8      269.86      259.74     43.41 o
   2   0   8      205.71      201.90     39.87 o
   4   0   8      416.10      414.62     37.63 o
   6   0   8      512.36      423.37     37.72 o
   8   0   8       65.15       47.47     26.64 o
  10   0   8      424.69      452.03     38.89 o
  12   0   8      390.53      389.52     55.53 o
  14   0   8      724.75      710.69     73.67 o
  16   0   8        0.13       16.22     16.22 o
  18   0   8      356.58      398.06     62.20 o
  20   0   8      131.56       62.68     27.59 o
  22   0   8     1110.21     1090.25     87.95 o
  24   0   8      188.21      204.60     46.54 o
  26   0   8      195.08      105.02     40.77 o
  28   0   8      532.92      408.89     67.72 o
  30   0   8      753.32      932.83    103.49 o
 -33   1   8       72.34       46.10     23.32 o
 -31   1   8       10.28       -2.56     16.39 o
 -29   1   8       44.26       35.49     19.69 o
 -27   1   8       29.72       34.18     22.03 o
 -25   1   8        3.14        9.54     14.12 o
 -23   1   8        3.88       16.61     14.30 o
 -21   1   8      591.96      528.60     54.22 o
 -19   1   8       52.07       30.41     15.59 o
 -17   1   8      116.13      116.70     24.11 o
 -15   1   8      594.97      593.41     52.86 o
 -13   1   8      855.88      887.82    119.43 o
 -11   1   8      113.53       95.16     22.65 o
  -9   1   8     1526.00     1467.83     65.70 o
  -7   1   8      257.70      215.33     35.09 o
  -5   1   8      760.18      699.93     58.80 o
  -3   1   8      291.44      307.37     35.27 o
  -1   1   8      485.01      460.41     40.90 o
   1   1   8      310.79      344.71     28.92 o
   3   1   8       45.50       54.66     12.85 o
   5   1   8      169.62      203.87     26.23 o
   7   1   8     1152.85     1238.85     38.83 o
   9   1   8       97.75       71.38     12.95 o
  11   1   8     1080.11     1038.90     42.97 o
  13   1   8      291.50      268.87     33.52 o
  15   1   8       15.17       20.39     14.73 o
  17   1   8      235.24      259.04     34.48 o
  19   1   8       23.98       16.77     14.21 o
  21   1   8      153.50      163.05     30.63 o
  23   1   8      119.80      114.24     38.22 o
  25   1   8      149.88      124.28     28.36 o
  27   1   8       78.79       73.52     23.94 o
  29   1   8        0.02      -10.87     15.04 o
 -30   2   8       46.12       37.48     26.27 o
 -28   2   8       42.78       28.84     18.71 o
 -26   2   8       17.70        3.81     14.83 o
 -24   2   8      334.71      401.29     48.28 o
 -22   2   8      263.32      267.02     70.96 o
 -20   2   8      299.08      310.28     62.89 o
 -18   2   8       78.78       60.06     20.33 o
 -16   2   8     2718.17     2894.95    102.85 o
 -14   2   8     1359.41     1327.36     67.92 o
 -12   2   8      976.05     1021.14     59.25 o
 -10   2   8     1468.36     1478.68     69.80 o
  -8   2   8     1296.79     1214.96     71.49 o
  -6   2   8     3648.82     3587.93    107.55 o
  -4   2   8      626.58      683.89     88.67 o
  -2   2   8     2468.08     2376.29     64.15 o
   0   2   8       65.03       68.85     14.88 o
   2   2   8      647.06      670.55     37.35 o
   4   2   8      883.58      904.44     39.47 o
   6   2   8      290.94      330.80     28.25 o
   8   2   8       10.22       20.41      9.84 o
  10   2   8      118.59      116.10     18.85 o
  12   2   8      563.08      503.23     45.74 o
  14   2   8     2486.64     2299.95    125.77 o
  16   2   8     1107.46     1139.35     68.50 o
  18   2   8        1.19       19.05     15.28 o
  20   2   8       36.42       59.83     21.47 o
  22   2   8        4.99        6.55     14.57 o
  24   2   8      271.66      210.73     35.30 o
  26   2   8       40.09        8.92     16.79 o
  28   2   8      313.20      277.37     43.40 o
 -29   3   8      124.05      122.61     37.97 o
 -27   3   8      135.39      121.18     67.25 o
 -25   3   8       20.21       53.45     22.18 o
 -23   3   8       28.99       20.43     17.18 o
 -21   3   8      910.96      976.91     72.96 o
 -19   3   8       86.33       57.09     53.00 o
 -17   3   8      896.98     1042.28    139.77 o
 -15   3   8      202.83      240.16     52.14 o
 -13   3   8      462.06      469.85     51.14 o
 -11   3   8       41.64       11.18     13.11 o
  -9   3   8     1153.39     1291.71     68.26 o
  -7   3   8      124.34       92.64     48.47 o
  -5   3   8     2973.87     3227.51    181.40 o
  -3   3   8        3.10        6.25     13.26 o
  -1   3   8      820.93      826.71     87.03 o
   1   3   8       11.01       36.47     15.83 o
   3   3   8      443.46      484.35     34.14 o
   5   3   8      537.08      527.27     42.25 o
   7   3   8     5410.69     5620.73    130.15 o
   9   3   8       50.10       52.55     16.44 o
  11   3   8     1886.41     1965.93     62.32 o
  13   3   8       35.68       41.70     13.98 o
  15   3   8     1240.99     1283.88     60.09 o
  17   3   8       50.61       57.72     20.58 o
  19   3   8     1528.57     1547.38     73.56 o
  21   3   8        4.73       -0.59     15.70 o
  23   3   8      405.83      480.98     52.06 o
  25   3   8      148.44      198.06     35.75 o
 -24   4   8      537.29      633.51     66.23 o
 -22   4   8        2.21       -5.51     16.80 o
 -20   4   8       41.71       20.46     19.28 o
 -18   4   8        2.54       -3.00     16.01 o
 -16   4   8      201.11      199.12     39.62 o
 -14   4   8      482.73      564.32     59.43 o
 -12   4   8      267.37      280.20     42.18 o
 -10   4   8      258.61      354.53     45.78 o
  -8   4   8      201.98      185.89     33.36 o
  -6   4   8     1194.53     1126.31     66.07 o
  -4   4   8       98.28      116.36     26.66 o
  -2   4   8      176.26      189.43     33.02 o
   0   4   8      246.93      278.59     39.03 o
   2   4   8      137.70       94.66     24.23 o
   4   4   8      293.21      345.77     78.55 o
   6   4   8      406.46      385.96     65.00 o
   8   4   8       72.54       59.34     21.55 o
  10   4   8        4.44       -1.14     13.49 o
  12   4   8       23.96       14.06     16.43 o
  14   4   8      209.98      234.20     35.09 o
  16   4   8       87.28      104.23     25.97 o
  18   4   8      213.45      228.08     51.56 o
  20   4   8       66.83       28.66     28.41 o
  22   4   8        2.91        9.14     23.06 o
 -19   5   8      393.63      397.27     58.45 o
 -17   5   8      372.25      354.31     51.72 o
 -15   5   8      111.18      106.02     29.89 o
 -13   5   8     1552.05     1627.38     86.60 o
 -11   5   8      107.71       92.46     27.51 o
  -9   5   8     1014.68     1037.49    127.09 o
  -7   5   8       65.96      107.09     52.75 o
  -5   5   8     1275.50     1295.25    151.72 o
  -3   5   8        0.13       13.52     17.82 o
  -1   5   8     3893.35     3796.58    125.72 o
   1   5   8       89.82       68.69     25.38 o
   3   5   8     1155.13     1133.10    127.84 o
   5   5   8       44.06       56.25     29.07 o
   7   5   8      919.52      938.08     98.81 o
   9   5   8       34.28       43.43     27.47 o
  11   5   8     1523.24     1646.82     80.55 o
  13   5   8        0.05        7.01     17.16 o
  15   5   8     1618.32     1560.00     79.04 o
  -4   6   8      329.56      309.77     46.29 o
  -2   6   8       15.36       34.47     28.04 o
   0   6   8      699.18      703.16     66.56 o
 -29   1   9      571.41      597.50     60.79 o
 -27   1   9      239.03      217.78     46.17 o
 -25   1   9      592.29      608.77     59.53 o
 -23   1   9     1156.85     1095.52     66.55 o
 -21   1   9     2017.47     1988.10    139.06 o
 -19   1   9      319.31      345.96     43.86 o
 -17   1   9      351.56      331.05     41.60 o
 -15   1   9       45.11       21.04     14.65 o
 -13   1   9      293.37      370.41     43.15 o
 -11   1   9      967.37      891.55     55.07 o
  -9   1   9     3822.24     3738.98    113.12 o
  -7   1   9     1500.95     1499.72     77.39 o
  -5   1   9     1251.02     1306.11    157.23 o
  -3   1   9     2628.48     2526.18     88.34 o
  -1   1   9     6038.62     5999.83    140.69 o
   1   1   9     1482.71     1471.39     90.31 o
   3   1   9     3233.03     3045.26    108.95 o
   5   1   9      376.81      365.23     36.34 o
   7   1   9     6469.17     6363.79     99.84 o
   9   1   9       26.82       21.49     11.73 o
  11   1   9     4091.53     3975.63    114.05 o
  13   1   9       88.12      106.92     44.68 o
  15   1   9      712.55      813.83     60.25 o
  17   1   9      544.71      429.41     46.97 o
  19   1   9     2686.88     2750.33    101.76 o
  21   1   9      630.48      684.77     59.77 o
  23   1   9      498.52      554.03     80.16 o
  25   1   9      368.96      362.84     80.19 o
 -28   2   9        0.05       30.24     21.39 o
 -26   2   9       10.87       26.65     18.40 o
 -24   2   9       12.14      -13.09     15.31 o
 -22   2   9       47.00       30.19     19.22 o
 -20   2   9      100.89       83.42     47.56 o
 -18   2   9       22.47        9.67     16.74 o
 -16   2   9       18.64       31.35     17.19 o
 -14   2   9       50.17       38.99     34.47 o
 -12   2   9       12.76       14.25     15.13 o
 -10   2   9      116.53      110.65     26.03 o
  -8   2   9      232.38      259.18     36.90 o
  -6   2   9      344.32      365.01     42.28 o
  -4   2   9      131.79      181.51     35.17 o
  -2   2   9      106.13      103.89     18.31 o
   0   2   9      474.31      580.61     38.88 o
   2   2   9      639.49      576.78     39.86 o
   4   2   9       56.48       53.15     20.02 o
   6   2   9      127.11      113.07     18.81 o
   8   2   9      253.51      249.58     33.82 o
  10   2   9       59.15       68.70     17.24 o
  12   2   9       15.74       20.40     13.75 o
  14   2   9      668.20      680.37     55.84 o
  16   2   9        9.73      -10.73     10.73 o
  18   2   9      471.52      532.69     53.24 o
  20   2   9       41.52        9.75     18.65 o
  22   2   9      104.13      156.02     32.63 o
  24   2   9      303.15      297.80     42.43 o
 -25   3   9      251.62      206.69     38.72 o
 -23   3   9        5.89       28.77     18.68 o
 -21   3   9      664.45      649.60     64.70 o
 -19   3   9      182.24      208.79     39.32 o
 -17   3   9      762.41      816.19     70.40 o
 -15   3   9      185.57      177.72     67.05 o
 -13   3   9      603.06      543.43     57.19 o
 -11   3   9      479.37      435.11     51.98 o
  -9   3   9      674.73      814.53     66.05 o
  -7   3   9      786.94      776.01    129.13 o
  -5   3   9       27.18      106.12     27.63 o
  -3   3   9     1628.57     1526.24     99.45 o
  -1   3   9     2828.10     2749.43    154.89 o
   1   3   9      204.77      136.80     28.79 o
   3   3   9     2032.51     2046.47    174.05 o
   5   3   9      112.74      164.39     34.92 o
   7   3   9     1433.84     1584.62     58.23 o
   9   3   9      233.89      228.60     31.76 o
  11   3   9      403.74      422.43     36.60 o
  13   3   9        6.79       20.37     13.42 o
  15   3   9       15.92       14.44     17.52 o
  17   3   9        3.95       16.53     18.37 o
  19   3   9      519.67      536.34     75.01 o
  21   3   9        1.40       -1.52     15.93 o
 -20   4   9      466.29      513.50     61.02 o
 -18   4   9      184.70      232.88     43.81 o
 -16   4   9      339.60      344.93     50.68 o
 -14   4   9        4.78        6.05     18.32 o
 -12   4   9       47.97       24.15     20.09 o
 -10   4   9        3.79      -12.83     12.83 o
  -8   4   9       98.02       75.81     32.16 o
  -6   4   9        1.06       26.11     17.64 o
  -4   4   9        4.62      -13.45     13.45 o
  -2   4   9        2.64       -1.60     12.76 o
   0   4   9       88.53      112.44     27.47 o
   2   4   9      200.41      185.32     55.15 o
   4   4   9      428.03      468.76     74.89 o
   6   4   9      164.71      129.07     42.01 o
   8   4   9      322.06      377.93     45.71 o
  10   4   9      283.64      294.58     90.24 o
  12   4   9      127.58      156.10     72.11 o
  14   4   9        2.37       19.33     16.97 o
  16   4   9       17.67       -5.11     23.39 o
 -13   5   9       50.41       58.72     38.05 o
 -11   5   9       44.51       48.85     23.16 o
  -9   5   9       49.44       45.70     24.10 o
  -7   5   9       78.18       42.15     37.19 o
  -5   5   9        7.18        1.05     29.48 o
  -3   5   9        0.00       -7.75     15.81 o
  -1   5   9      507.67      589.29     61.05 o
   1   5   9        0.30        2.93     15.94 o
   3   5   9       45.04        3.87     27.84 o
   5   5   9      137.74      240.50     58.64 o
   7   5   9       71.78       45.40     21.87 o
   9   5   9      115.21      135.68     31.24 o
 -26   0  10       10.53        9.80     25.53 o
 -24   0  10      166.56      153.53     50.33 o
 -22   0  10       35.67       36.40     28.58 o
 -20   0  10      113.74      206.40     50.49 o
 -18   0  10       36.96        2.55     17.95 o
 -14   0  10        9.48      -15.73     15.73 o
 -12   0  10      658.52      589.98     77.46 o
 -10   0  10       31.33       33.03     24.54 o
  -8   0  10      213.49      253.29     52.06 o
  -6   0  10       53.86       49.91     27.59 o
  -4   0  10     1301.33     1245.48     90.36 o
  -2   0  10       11.78        6.42     17.38 o
   0   0  10      652.14      577.71     70.29 o
   2   0  10      142.86      230.16     34.00 o
   4   0  10     1638.50     1728.45     73.56 o
   6   0  10      107.23      121.70     25.18 o
   8   0  10      885.00      991.52     81.59 o
  10   0  10      433.49      365.13     62.61 o
  12   0  10     3300.80     2938.53    145.72 o
  14   0  10       29.95       40.03     26.60 o
  16   0  10      582.50      465.84     71.35 o
  18   0  10      124.76      160.86     46.54 o
  20   0  10      166.02      134.92     42.58 o
  22   0  10      349.07      329.67     63.10 o
 -25   1  10       37.07       29.69     20.25 o
 -23   1  10       60.15       64.97     29.20 o
 -21   1  10      426.88      451.97     77.73 o
 -19   1  10      222.95      217.75     37.75 o
 -17   1  10      221.97      196.50     35.12 o
 -15   1  10      622.74      498.48     53.97 o
 -13   1  10        1.53        6.00     20.63 o
 -11   1  10      290.35      273.25     39.96 o
  -9   1  10       23.62       15.13     15.60 o
  -7   1  10      329.52      326.39     41.92 o
  -5   1  10        0.94       14.71     15.62 o
  -3   1  10      316.64      308.79    105.44 o
  -1   1  10      239.86      298.33     76.57 o
   1   1  10      149.68      132.03     21.91 o
   3   1  10      120.07      130.48     20.93 o
   5   1  10      108.96      139.83     23.32 o
   7   1  10       16.16       16.18     11.99 o
   9   1  10       13.77       -7.04     13.82 o
  11   1  10        9.00       16.85     15.26 o
  13   1  10        5.54       -1.07     12.88 o
  15   1  10       15.38       28.93     16.75 o
  17   1  10      117.14      135.06     50.53 o
  19   1  10       63.17       61.02     32.24 o
  21   1  10        2.35        3.90     17.88 o
 -24   2  10       45.85       67.32     25.27 o
 -22   2  10       41.17       45.96     23.40 o
 -20   2  10       22.51       24.65     36.24 o
 -18   2  10      286.11      308.57     45.56 o
 -16   2  10      212.64      250.22     40.83 o
 -14   2  10       37.77       41.33     22.07 o
 -12   2  10       47.54       63.84     25.36 o
 -10   2  10        1.74       37.63     19.21 o
  -8   2  10      351.03      403.12     60.01 o
  -6   2  10       55.50       48.64     21.52 o
  -4   2  10       37.96       58.64     16.26 o
  -2   2  10      143.50      139.44     21.97 o
   0   2  10       32.62       49.84     18.83 o
   2   2  10        1.12        2.67     11.27 o
   4   2  10     1008.72     1035.12     48.83 o
   6   2  10        2.63        1.27     10.84 o
   8   2  10      236.99      297.15     31.61 o
  10   2  10       83.32       73.86     18.34 o
  12   2  10     1735.02     1618.51     98.29 o
  14   2  10      263.89      250.69    110.58 o
  16   2  10      925.18      965.66     69.78 o
  18   2  10      189.26      264.13     54.98 o
  20   2  10      968.89     1115.45     77.07 o
 -21   3  10      213.92      351.05     51.52 o
 -19   3  10       77.70       44.95     23.95 o
 -17   3  10      374.87      533.99     62.62 o
 -15   3  10      179.78      183.11     37.72 o
 -13   3  10      469.87      469.85     55.74 o
 -11   3  10     1058.53     1214.86     74.56 o
  -9   3  10      393.78      516.56     57.37 o
  -7   3  10      536.08      593.99     59.78 o
  -5   3  10      404.20      407.42     49.61 o
  -3   3  10      477.01      562.54     55.01 o
  -1   3  10     2367.71     2349.42     95.18 o
   1   3  10      949.84      897.40     65.78 o
   3   3  10     1295.53     1347.22     70.11 o
   5   3  10      405.81      403.09     69.94 o
   7   3  10      934.35     1038.57     65.87 o
   9   3  10      218.47      146.97     30.66 o
  11   3  10      550.76      526.40     54.14 o
  13   3  10      206.21      191.07     34.44 o
  15   3  10       37.64       27.48     20.71 o
  17   3  10       67.64       84.72     27.76 o
 -14   4  10       20.69       39.98     23.59 o
 -12   4  10       29.59       37.41     22.64 o
 -10   4  10        0.04       -4.46     18.74 o
  -8   4  10      316.94      306.39     47.17 o
  -6   4  10       64.71       73.40     39.66 o
  -4   4  10      166.43      202.82     36.91 o
  -2   4  10       43.29       76.76     26.27 o
   0   4  10        0.85       10.97     17.37 o
   2   4  10      359.12      303.73     62.61 o
   4   4  10      505.74      577.11     85.52 o
   6   4  10       69.38       23.98     19.78 o
   8   4  10       99.43       93.60     33.11 o
  10   4  10        1.35       -3.25     31.01 o
 -21   1  11      235.98      220.62     93.86 o
 -19   1  11      268.87      140.48     59.27 o
 -17   1  11      465.22      407.91     52.56 o
 -15   1  11      665.34      637.05     79.59 o
 -13   1  11      515.71      488.40     55.74 o
 -11   1  11       67.83       55.43     37.19 o
  -9   1  11      263.56      284.23     41.68 o
  -7   1  11      424.29      565.88     79.83 o
  -5   1  11       44.24       20.23     18.26 o
  -3   1  11       79.04      108.90     34.80 o
  -1   1  11      173.95      195.80     26.77 o
   1   1  11       47.49       30.68     13.83 o
   3   1  11      183.47      212.51     29.42 o
   5   1  11      142.54      107.19     20.95 o
   7   1  11       18.75       16.21     13.25 o
   9   1  11      269.76      281.29     60.50 o
  11   1  11        4.41       -3.29     15.99 o
  13   1  11      229.40      211.94     35.73 o
  15   1  11       11.87       40.98     39.98 o
  17   1  11       88.45       85.88     59.96 o
 -18   2  11      342.92      325.12     50.28 o
 -16   2  11      199.13      198.01     72.57 o
 -14   2  11        1.00      -11.76     24.46 o
 -12   2  11       61.06       56.16     23.68 o
 -10   2  11       24.74       94.05     38.13 o
  -8   2  11      396.23      434.67     97.95 o
  -6   2  11        7.58       32.85     22.07 o
  -4   2  11      557.58      557.16     66.82 o
  -2   2  11      125.45      119.66     23.04 o
   0   2  11      123.51       73.23     19.29 o
   2   2  11        4.41       12.08     14.40 o
   4   2  11      376.85      428.76     48.50 o
   6   2  11       21.52       11.98     13.17 o
   8   2  11      606.04      627.35     47.54 o
  10   2  11       24.87        9.61     17.73 o
  12   2  11     1326.66     1393.15     75.63 o
  14   2  11        0.11      -14.66     16.64 o
 -15   3  11      122.23       84.69     29.35 o
 -13   3  11        8.69      -10.75     18.22 o
 -11   3  11       37.53       70.43     36.11 o
  -9   3  11       97.30       82.29     36.69 o
  -7   3  11        2.31       29.72     20.74 o
  -5   3  11      173.54       95.17     29.16 o
  -3   3  11       89.05      119.39     31.61 o
  -1   3  11        1.32       -9.94     14.36 o
   1   3  11       88.67       54.53     25.42 o
   3   3  11       12.97       -3.54     25.78 o
   5   3  11       20.85       21.63     19.47 o
   7   3  11        5.58       34.93     20.82 o
   9   3  11      264.19      317.49     45.03 o
 -14   0  12      858.11      857.50    106.38 o
 -12   0  12     1099.32     1165.39    116.21 o
 -10   0  12      726.93      715.87     94.35 o
  -8   0  12     1497.43     1757.08    124.32 o
  -6   0  12       72.71       78.24     36.90 o
  -4   0  12     1826.66     1935.86    128.23 o
  -2   0  12      709.69      706.56     89.48 o
   0   0  12      814.02      820.73     66.21 o
   2   0  12      551.16      664.24     89.72 o
   4   0  12     1030.91     1221.64    101.78 o
   6   0  12      131.17       68.44     36.40 o
   8   0  12      766.31      975.61    103.91 o
  10   0  12       16.83       23.06     24.71 o
 -13   1  12        0.04       25.37     21.94 o
 -11   1  12       49.35       36.66     21.75 o
  -9   1  12        2.24        2.47     17.85 o
  -7   1  12        0.70       -3.31     15.69 o
  -5   1  12       11.47       15.69     28.83 o
  -3   1  12        0.11       11.01     24.78 o
  -1   1  12        0.09       -1.51     13.82 o
   1   1  12       93.42       66.02     19.63 o
   3   1  12        8.90      -10.18     12.85 o
   5   1  12       31.94       48.38     18.24 o
   7   1  12       35.83       39.68     21.39 o
   9   1  12       13.53        2.53     18.55 o
 -10   2  12      100.94       83.66     45.63 o
  -8   2  12     1116.23     1050.09     88.39 o
  -6   2  12       35.03       78.14     28.04 o
  -4   2  12     1300.42     1427.20     81.21 o
  -2   2  12       87.14      132.63     32.21 o
   0   2  12     1074.28     1161.86    188.32 o
   2   2  12       13.58       24.18     20.53 o
   4   2  12     1076.77     1088.17    102.37 o
 
